# Supplementary material for: Poly[(μ4-benzene-1,3,5-tricarboxyl­ato)bis­(dimethyl sulfoxide-κO)­neodymium(III)]
Source: Acta Crystallogr Sect E Struct Rep Online. 2011 Nov 25;67(Pt 12):m1833. doi: 10.1107/S1600536811049622 (PMC3238732; doi:10.1107/S1600536811049622)
Supplement: Supplementary file 1 [file e-67-m1833-sup1.cif]

##############################################################################
#                                                                            #
# This CIF contains the data in a paper accepted for publication in          #
# Acta Crystallographica Section E. It conforms to the requirements of       #
# Notes for Authors for Acta Crystallographica Section E, and has been       #
# peer reviewed under the auspices of the IUCr Commission on Journals.       #
#                                                                            #
# Full details of the Crystallographic Information File format               #
# are given in the paper "The Crystallographic Information File (CIF):       #
# a New Standard Archive File for Crystallography" by S. R. Hall, F. H.      #
# Allen and I. D. Brown [Acta Cryst. (1991), A47, 655-685].                  #
#                                                                            #
# The current version of the core CIF dictionary is obtainable from          #
# ftp://ftp.iucr.org/pub/cif_core.dic.                                       #
#                                                                            #
# Software is freely available for graphical display of the structure(s)     #
# in this CIF. For information consult the CIF software page                 #
# http://www.iucr.org/resources/cif/software.                                #
#                                                                            #
# This file may be used for bona fide research purposes within the           #
# scientific community so long as proper attribution is given to the journal # 
# article from which it was obtained.                                        #
#                                                                            #
##############################################################################
data_I
_audit_creation_method     SHELXL-97
_chemical_name_systematic
;
Poly[(\m~4~-benzene-1,3,5-tricarboxylato)bis(dimethyl sulfoxide-\k<i>O</i>)
neodymium(III)]
;
_chemical_name_common     ?
_chemical_formula_moiety     'C13 H15 Nd O8 S2'
_chemical_formula_sum     'C13 H15 Nd O8 S2'
_chemical_formula_iupac     '[Nd (C9 H3 O6) (C2 H6 O S)2]'
_chemical_formula_weight     507.61
_chemical_melting_point     ?
_symmetry_cell_setting     monoclinic
_symmetry_space_group_name_H-M     'P 21/n'
_symmetry_space_group_name_Hall     '-P 2yn'
loop_
    _symmetry_equiv_pos_as_xyz
    'x, y, z'
    '-x+1/2, y+1/2, -z+1/2'
    '-x, -y, -z'
    'x-1/2, -y-1/2, z-1/2'
_cell_length_a     10.380(2)
_cell_length_b     10.752(3)
_cell_length_c     16.025(4)
_cell_angle_alpha     90.00
_cell_angle_beta     106.419(4)
_cell_angle_gamma     90.00
_cell_volume     1715.6(7)
_cell_formula_units_Z     4
_cell_measurement_reflns_used     2282
_cell_measurement_theta_min     2.3116
_cell_measurement_theta_max     24.8134
_cell_measurement_temperature     273(2)
_exptl_crystal_description     rod
_exptl_crystal_colour     purple
_exptl_crystal_size_max     0.50
_exptl_crystal_size_mid     0.40
_exptl_crystal_size_min     0.40
_exptl_crystal_density_diffrn     1.965
_exptl_crystal_density_meas     ?
_exptl_crystal_density_method     'not measured'
_exptl_crystal_F_000     996
_exptl_absorpt_coefficient_mu     3.307
_exptl_absorpt_correction_type     multi-scan
_exptl_absorpt_process_details     '(SADABS; Sheldrick, 2008)'
_exptl_absorpt_correction_T_min     0.2886
_exptl_absorpt_correction_T_max     0.3513
_exptl_special_details     ?
_diffrn_ambient_temperature     273(2)
_diffrn_radiation_type     MoK\a
_diffrn_radiation_wavelength     0.71073
_diffrn_radiation_source     'fine-focus sealed tube'
_diffrn_radiation_monochromator     graphite
_diffrn_measurement_device_type     'Bruker APEX CCD'
_diffrn_measurement_method     'phi and omega scans'
_diffrn_detector_area_resol_mean     8.33
_diffrn_reflns_number     8925
_diffrn_reflns_av_R_equivalents     0.0488
_diffrn_reflns_av_sigmaI/netI     0.0654
_diffrn_reflns_theta_min     2.10
_diffrn_reflns_theta_max     25.00
_diffrn_reflns_theta_full     25.00
_diffrn_measured_fraction_theta_max     0.997
_diffrn_measured_fraction_theta_full     0.997
_diffrn_reflns_limit_h_min     -11
_diffrn_reflns_limit_h_max     12
_diffrn_reflns_limit_k_min     -10
_diffrn_reflns_limit_k_max     12
_diffrn_reflns_limit_l_min     -18
_diffrn_reflns_limit_l_max     19
_diffrn_standards_number     ?
_diffrn_standards_interval_count     ?
_diffrn_standards_interval_time     ?
_diffrn_standards_decay_%     0
_refine_special_details
;
Refinement of <i>F</i>^2^ against ALL reflections. The weighted <i>R</i>-factor
<i>wR</i> and goodness of fit <i>S</i> are based on <i>F</i>^2^, conventional
<i>R</i>-factors <i>R</i> are based on <i>F</i>, with <i>F</i> set to zero for
negative <i>F</i>^2^. The threshold expression of <i>F</i>^2^ >
\s(<i>F</i>^2^) is used only for calculating <i>R</i>-factors(gt) <i>etc</i>.
and is not relevant to the choice of reflections for refinement.
<i>R</i>-factors based on <i>F</i>^2^ are statistically about twice as large
as those based on <i>F</i>, and <i>R</i>- factors based on ALL data will be
even larger.
;
_reflns_number_total     3008
_reflns_number_gt     2453
_reflns_threshold_expression     I>2sigma(I)
_refine_ls_structure_factor_coef     Fsqd
_refine_ls_matrix_type     full
_refine_ls_R_factor_all     0.0501
_refine_ls_R_factor_gt     0.0385
_refine_ls_wR_factor_gt     0.0786
_refine_ls_wR_factor_ref     0.0821
_refine_ls_goodness_of_fit_ref     0.984
_refine_ls_restrained_S_all     0.984
_refine_ls_number_reflns     3008
_refine_ls_number_parameters     221
_refine_ls_number_restraints     0
_refine_ls_hydrogen_treatment     constr
_refine_ls_weighting_scheme     calc
_refine_ls_weighting_details
         'calc w=1/[\s^2^(Fo^2^)+(0.0335P)^2^+0.0000P] where P=(Fo^2^+2Fc^2^)/3'
_atom_sites_solution_hydrogens     geom
_atom_sites_solution_primary     direct
_atom_sites_solution_secondary     difmap
_refine_ls_shift/su_max     0.000
_refine_ls_shift/su_mean     0.000
_refine_diff_density_max     1.916
_refine_diff_density_min     -0.829
_refine_ls_extinction_method     none
_refine_ls_extinction_coef     ?
loop_
    _atom_type_symbol
    _atom_type_description
    _atom_type_scat_dispersion_real
    _atom_type_scat_dispersion_imag
    _atom_type_scat_source
    'C' 'C' 0.0033 0.0016
                         'International Tables Vol C Tables 4.2.6.8 and 6.1.1.4'
    'H' 'H' 0.0000 0.0000
                         'International Tables Vol C Tables 4.2.6.8 and 6.1.1.4'
    'N' 'N' 0.0061 0.0033
                         'International Tables Vol C Tables 4.2.6.8 and 6.1.1.4'
    'O' 'O' 0.0106 0.0060
                         'International Tables Vol C Tables 4.2.6.8 and 6.1.1.4'
    'S' 'S' 0.1246 0.1234
                         'International Tables Vol C Tables 4.2.6.8 and 6.1.1.4'
    'Nd' 'Nd' -0.1943 3.0179
                         'International Tables Vol C Tables 4.2.6.8 and 6.1.1.4'
_computing_data_collection     'SMART (Bruker, 2001)'
_computing_cell_refinement     'SAINT (Bruker, 2001)'
_computing_data_reduction     'SAINT (Bruker, 2001)'
_computing_structure_solution     'SHELXS97 (Sheldrick, 2008)'
_computing_structure_refinement     'SHELXL97 (Sheldrick, 2008)'
_computing_molecular_graphics     'SHELXTL (Sheldrick, 2008)'
_computing_publication_material     'SHELXTL (Sheldrick, 2008)'
loop_
    _atom_site_type_symbol
    _atom_site_label
    _atom_site_fract_x
    _atom_site_fract_y
    _atom_site_fract_z
    _atom_site_U_iso_or_equiv
    _atom_site_adp_type
    _atom_site_calc_flag
    _atom_site_refinement_flags
    _atom_site_occupancy
    _atom_site_symmetry_multiplicity
    _atom_site_disorder_assembly
    _atom_site_disorder_group
    Nd Nd1 0.36554(3) 0.12931(3) 0.02773(2) 0.01539(12) Uani d . 1 1 . .
    S S1 0.0680(2) 0.2768(2) -0.08861(14) 0.0492(6) Uani d . 1 1 . .
    S S2 0.3373(3) 0.4585(2) 0.08367(18) 0.0664(8) Uani d . 1 1 . .
    O O1 0.1446(4) 0.0876(4) 0.0571(3) 0.0280(11) Uani d . 1 1 . .
    O O2 0.2784(4) 0.2139(4) 0.1508(3) 0.0301(11) Uani d . 1 1 . .
    O O3 -0.3430(4) 0.0586(4) 0.0532(3) 0.0297(11) Uani d . 1 1 . .
    O O4 -0.4178(4) 0.1981(4) 0.1279(3) 0.0360(12) Uani d . 1 1 . .
    O O5 0.0801(4) 0.4650(4) 0.3619(3) 0.0268(11) Uani d . 1 1 . .
    O O6 -0.0472(4) 0.3271(4) 0.4070(3) 0.0309(11) Uani d . 1 1 . .
    O O7 0.1768(5) 0.1920(5) -0.1004(3) 0.0462(14) Uani d . 1 1 . .
    O O8 0.3616(5) 0.3615(4) 0.0214(3) 0.0476(14) Uani d . 1 1 . .
    C C1 0.1662(6) 0.1639(5) 0.1191(4) 0.0204(15) Uani d . 1 1 . .
    C C2 0.0514(6) 0.1983(6) 0.1562(4) 0.0179(14) Uani d . 1 1 . .
    C C3 -0.0760(6) 0.1517(5) 0.1195(4) 0.0196(14) Uani d . 1 1 . .
    H H3 -0.0916 0.0987 0.0719 0.024 Uiso calc R 1 1 . .
    C C4 -0.1821(6) 0.1837(6) 0.1535(4) 0.0190(14) Uani d . 1 1 . .
    C C5 -0.1545(6) 0.2560(5) 0.2286(4) 0.0202(15) Uani d . 1 1 . .
    H H5 -0.2228 0.2735 0.2540 0.024 Uiso calc R 1 1 . .
    C C6 -0.0262(6) 0.3024(5) 0.2661(4) 0.0165(13) Uani d . 1 1 . .
    C C7 0.0737(6) 0.2764(5) 0.2272(4) 0.0196(14) Uani d . 1 1 . .
    H H7 0.1579 0.3123 0.2494 0.024 Uiso calc R 1 1 . .
    C C8 -0.3236(6) 0.1436(6) 0.1090(4) 0.0223(15) Uani d . 1 1 . .
    C C9 0.0043(6) 0.3722(6) 0.3517(4) 0.0204(14) Uani d . 1 1 . .
    C C10 0.3202(10) 0.6008(7) 0.0260(7) 0.080(3) Uani d . 1 1 . .
    H H10A 0.3911 0.6083 -0.0013 0.121 Uiso calc R 1 1 . .
    H H10B 0.3251 0.6687 0.0657 0.121 Uiso calc R 1 1 . .
    H H10C 0.2350 0.6025 -0.0176 0.121 Uiso calc R 1 1 . .
    C C11 0.4971(10) 0.4797(10) 0.1533(7) 0.106(4) Uani d . 1 1 . .
    H H11A 0.5345 0.4005 0.1752 0.159 Uiso calc R 1 1 . .
    H H11B 0.4922 0.5318 0.2010 0.159 Uiso calc R 1 1 . .
    H H11C 0.5531 0.5186 0.1224 0.159 Uiso calc R 1 1 . .
    C C12 0.0497(10) 0.3915(8) -0.1710(6) 0.075(3) Uani d . 1 1 . .
    H H12A 0.1285 0.4430 -0.1580 0.113 Uiso calc R 1 1 . .
    H H12B -0.0275 0.4420 -0.1733 0.113 Uiso calc R 1 1 . .
    H H12C 0.0383 0.3515 -0.2262 0.113 Uiso calc R 1 1 . .
    C C13 -0.0810(8) 0.1947(9) -0.1314(7) 0.079(3) Uani d . 1 1 . .
    H H13A -0.0857 0.1672 -0.1892 0.119 Uiso calc R 1 1 . .
    H H13B -0.1561 0.2478 -0.1333 0.119 Uiso calc R 1 1 . .
    H H13C -0.0832 0.1239 -0.0953 0.119 Uiso calc R 1 1 . .
loop_
    _atom_site_aniso_label
    _atom_site_aniso_U_11
    _atom_site_aniso_U_22
    _atom_site_aniso_U_33
    _atom_site_aniso_U_12
    _atom_site_aniso_U_13
    _atom_site_aniso_U_23
    Nd1 0.01401(19) 0.01665(19) 0.01629(19) 0.00024(16) 0.00554(13) -0.00076(15)
    S1 0.0391(12) 0.0561(14) 0.0477(14) 0.0094(11) 0.0047(10) 0.0119(10)
    S2 0.102(2) 0.0324(12) 0.082(2) -0.0009(13) 0.0536(17) -0.0043(12)
    O1 0.024(3) 0.037(3) 0.027(3) -0.002(2) 0.012(2) -0.012(2)
    O2 0.019(3) 0.037(3) 0.037(3) -0.004(2) 0.014(2) -0.011(2)
    O3 0.032(3) 0.024(3) 0.028(3) -0.003(2) 0.001(2) -0.009(2)
    O4 0.014(3) 0.049(3) 0.045(3) -0.001(2) 0.008(2) -0.017(3)
    O5 0.031(3) 0.028(3) 0.023(3) -0.011(2) 0.009(2) -0.006(2)
    O6 0.033(3) 0.039(3) 0.025(3) -0.011(2) 0.015(2) -0.013(2)
    O7 0.032(3) 0.065(4) 0.045(4) 0.019(3) 0.017(3) 0.012(3)
    O8 0.071(4) 0.023(3) 0.053(4) -0.001(3) 0.025(3) -0.009(2)
    C1 0.019(4) 0.023(4) 0.021(4) 0.001(3) 0.010(3) 0.004(3)
    C2 0.016(3) 0.024(4) 0.015(3) -0.002(3) 0.008(3) 0.000(3)
    C3 0.020(3) 0.023(4) 0.015(3) 0.002(3) 0.003(3) -0.003(3)
    C4 0.017(3) 0.023(3) 0.019(4) 0.000(3) 0.007(3) 0.000(3)
    C5 0.014(3) 0.023(4) 0.025(4) -0.002(3) 0.009(3) -0.005(3)
    C6 0.015(3) 0.015(3) 0.018(4) 0.002(3) 0.002(3) 0.001(3)
    C7 0.015(3) 0.021(3) 0.021(4) -0.001(3) 0.002(3) 0.000(3)
    C8 0.025(4) 0.021(4) 0.020(4) -0.004(3) 0.004(3) 0.004(3)
    C9 0.015(3) 0.028(4) 0.019(4) 0.001(3) 0.007(3) -0.006(3)
    C10 0.091(8) 0.038(6) 0.118(10) 0.004(5) 0.038(7) -0.004(5)
    C11 0.112(10) 0.112(10) 0.072(9) 0.054(8) -0.009(7) -0.003(7)
    C12 0.098(8) 0.054(6) 0.065(7) 0.008(5) 0.009(6) 0.035(5)
    C13 0.029(5) 0.106(8) 0.092(9) -0.007(5) -0.001(5) -0.004(7)
_geom_special_details
;
All e.s.d.'s (except the e.s.d. in the dihedral angle between two l.s. planes)
are estimated using the full covariance matrix. The cell e.s.d.'s are taken
into account individually in the estimation of e.s.d.'s in distances, angles
and torsion angles; correlations between e.s.d.'s in cell parameters are only
used when they are defined by crystal symmetry. An approximate (isotropic)
treatment of cell e.s.d.'s is used for estimating e.s.d.'s involving l.s.
planes.
;
loop_
    _geom_bond_atom_site_label_1
    _geom_bond_atom_site_label_2
    _geom_bond_site_symmetry_2
    _geom_bond_distance
    _geom_bond_publ_flag
    Nd1 O3 3 2.376(4) ?
    Nd1 O6 4_665 2.403(4) ?
    Nd1 O5 2_545 2.451(4) ?
    Nd1 O4 1_655 2.478(4) ?
    Nd1 O7 . 2.497(5) ?
    Nd1 O8 . 2.498(4) ?
    Nd1 O1 . 2.509(4) ?
    Nd1 O2 . 2.559(4) ?
    Nd1 C1 . 2.878(6) ?
    S1 O7 . 1.505(5) ?
    S1 C13 . 1.744(8) ?
    S1 C12 . 1.777(8) ?
    S2 O8 . 1.513(5) ?
    S2 C11 . 1.733(10) ?
    S2 C10 . 1.770(9) ?
    O1 C1 . 1.258(7) ?
    O2 C1 . 1.253(7) ?
    O3 C8 . 1.255(7) ?
    O3 Nd1 3 2.376(4) ?
    O4 C8 . 1.249(7) ?
    O4 Nd1 1_455 2.478(4) ?
    O5 C9 . 1.253(7) ?
    O5 Nd1 2 2.451(4) ?
    O6 C9 . 1.255(7) ?
    O6 Nd1 4_566 2.403(4) ?
    C1 C2 . 1.519(8) ?
    C2 C3 . 1.381(8) ?
    C2 C7 . 1.380(8) ?
    C3 C4 . 1.401(8) ?
    C3 H3 . 0.9300 ?
    C4 C5 . 1.394(8) ?
    C4 C8 . 1.503(8) ?
    C5 C6 . 1.390(8) ?
    C5 H5 . 0.9300 ?
    C6 C7 . 1.381(8) ?
    C6 C9 . 1.515(8) ?
    C7 H7 . 0.9300 ?
    C10 H10A . 0.9600 ?
    C10 H10B . 0.9600 ?
    C10 H10C . 0.9600 ?
    C11 H11A . 0.9600 ?
    C11 H11B . 0.9600 ?
    C11 H11C . 0.9600 ?
    C12 H12A . 0.9600 ?
    C12 H12B . 0.9600 ?
    C12 H12C . 0.9600 ?
    C13 H13A . 0.9600 ?
    C13 H13B . 0.9600 ?
    C13 H13C . 0.9600 ?
loop_
    _geom_angle_atom_site_label_1
    _geom_angle_atom_site_label_2
    _geom_angle_atom_site_label_3
    _geom_angle_site_symmetry_1
    _geom_angle_site_symmetry_3
    _geom_angle
    _geom_angle_publ_flag
    O3 Nd1 O6 3 4_665 74.21(15) ?
    O3 Nd1 O5 3 2_545 75.39(15) ?
    O6 Nd1 O5 4_665 2_545 131.26(14) ?
    O3 Nd1 O4 3 1_655 122.58(15) ?
    O6 Nd1 O4 4_665 1_655 89.06(16) ?
    O5 Nd1 O4 2_545 1_655 76.48(15) ?
    O3 Nd1 O7 3 . 81.22(16) ?
    O6 Nd1 O7 4_665 . 70.85(15) ?
    O5 Nd1 O7 2_545 . 139.05(16) ?
    O4 Nd1 O7 1_655 . 144.05(17) ?
    O3 Nd1 O8 3 . 146.04(16) ?
    O6 Nd1 O8 4_665 . 77.17(15) ?
    O5 Nd1 O8 2_545 . 138.39(15) ?
    O4 Nd1 O8 1_655 . 74.30(16) ?
    O7 Nd1 O8 . . 72.36(17) ?
    O3 Nd1 O1 3 . 89.81(14) ?
    O6 Nd1 O1 4_665 . 139.36(15) ?
    O5 Nd1 O1 2_545 . 76.81(14) ?
    O4 Nd1 O1 1_655 . 129.95(14) ?
    O7 Nd1 O1 . . 69.90(15) ?
    O8 Nd1 O1 . . 100.41(15) ?
    O3 Nd1 O2 3 . 136.16(14) ?
    O6 Nd1 O2 4_665 . 147.93(15) ?
    O5 Nd1 O2 2_545 . 76.07(14) ?
    O4 Nd1 O2 1_655 . 81.29(14) ?
    O7 Nd1 O2 . . 99.90(15) ?
    O8 Nd1 O2 . . 70.79(15) ?
    O1 Nd1 O2 . . 51.48(13) ?
    O3 Nd1 C1 3 . 114.43(16) ?
    O6 Nd1 C1 4_665 . 150.90(16) ?
    O5 Nd1 C1 2_545 . 77.15(15) ?
    O4 Nd1 C1 1_655 . 106.46(17) ?
    O7 Nd1 C1 . . 82.76(16) ?
    O8 Nd1 C1 . . 83.44(16) ?
    O1 Nd1 C1 . . 25.87(15) ?
    O2 Nd1 C1 . . 25.79(15) ?
    O7 S1 C13 . . 104.9(4) ?
    O7 S1 C12 . . 104.7(4) ?
    C13 S1 C12 . . 99.3(5) ?
    O8 S2 C11 . . 102.0(4) ?
    O8 S2 C10 . . 105.2(4) ?
    C11 S2 C10 . . 99.2(5) ?
    C1 O1 Nd1 . . 93.7(4) ?
    C1 O2 Nd1 . . 91.5(4) ?
    C8 O3 Nd1 . 3 168.4(4) ?
    C8 O4 Nd1 . 1_455 109.4(4) ?
    C9 O5 Nd1 . 2 132.6(4) ?
    C9 O6 Nd1 . 4_566 145.7(4) ?
    S1 O7 Nd1 . . 120.2(3) ?
    S2 O8 Nd1 . . 131.7(3) ?
    O2 C1 O1 . . 122.5(5) ?
    O2 C1 C2 . . 118.6(5) ?
    O1 C1 C2 . . 118.9(5) ?
    O2 C1 Nd1 . . 62.7(3) ?
    O1 C1 Nd1 . . 60.5(3) ?
    C2 C1 Nd1 . . 170.6(4) ?
    C3 C2 C7 . . 119.2(5) ?
    C3 C2 C1 . . 120.5(5) ?
    C7 C2 C1 . . 120.3(5) ?
    C2 C3 C4 . . 120.6(6) ?
    C2 C3 H3 . . 119.7 ?
    C4 C3 H3 . . 119.7 ?
    C5 C4 C3 . . 118.7(6) ?
    C5 C4 C8 . . 120.3(5) ?
    C3 C4 C8 . . 121.0(5) ?
    C6 C5 C4 . . 120.8(5) ?
    C6 C5 H5 . . 119.6 ?
    C4 C5 H5 . . 119.6 ?
    C7 C6 C5 . . 118.8(5) ?
    C7 C6 C9 . . 121.2(5) ?
    C5 C6 C9 . . 119.9(5) ?
    C2 C7 C6 . . 121.6(6) ?
    C2 C7 H7 . . 119.2 ?
    C6 C7 H7 . . 119.2 ?
    O4 C8 O3 . . 122.4(6) ?
    O4 C8 C4 . . 118.6(5) ?
    O3 C8 C4 . . 119.1(6) ?
    O5 C9 O6 . . 126.3(6) ?
    O5 C9 C6 . . 118.4(5) ?
    O6 C9 C6 . . 115.3(5) ?
    S2 C10 H10A . . 109.5 ?
    S2 C10 H10B . . 109.5 ?
    H10A C10 H10B . . 109.5 ?
    S2 C10 H10C . . 109.5 ?
    H10A C10 H10C . . 109.5 ?
    H10B C10 H10C . . 109.5 ?
    S2 C11 H11A . . 109.5 ?
    S2 C11 H11B . . 109.5 ?
    H11A C11 H11B . . 109.5 ?
    S2 C11 H11C . . 109.5 ?
    H11A C11 H11C . . 109.5 ?
    H11B C11 H11C . . 109.5 ?
    S1 C12 H12A . . 109.5 ?
    S1 C12 H12B . . 109.5 ?
    H12A C12 H12B . . 109.5 ?
    S1 C12 H12C . . 109.5 ?
    H12A C12 H12C . . 109.5 ?
    H12B C12 H12C . . 109.5 ?
    S1 C13 H13A . . 109.5 ?
    S1 C13 H13B . . 109.5 ?
    H13A C13 H13B . . 109.5 ?
    S1 C13 H13C . . 109.5 ?
    H13A C13 H13C . . 109.5 ?
    H13B C13 H13C . . 109.5 ?
loop_
    _geom_torsion_atom_site_label_1
    _geom_torsion_atom_site_label_2
    _geom_torsion_atom_site_label_3
    _geom_torsion_atom_site_label_4
    _geom_torsion_site_symmetry_1
    _geom_torsion_site_symmetry_2
    _geom_torsion_site_symmetry_3
    _geom_torsion_site_symmetry_4
    _geom_torsion
    _geom_torsion_publ_flag
    O3 Nd1 O1 C1 3 . . . 162.7(4) ?
    O6 Nd1 O1 C1 4_665 . . . -132.2(4) ?
    O5 Nd1 O1 C1 2_545 . . . 87.7(4) ?
    O4 Nd1 O1 C1 1_655 . . . 28.3(4) ?
    O7 Nd1 O1 C1 . . . . -116.5(4) ?
    O8 Nd1 O1 C1 . . . . -49.8(4) ?
    O2 Nd1 O1 C1 . . . . 5.1(3) ?
    O3 Nd1 O2 C1 3 . . . -38.5(4) ?
    O6 Nd1 O2 C1 4_665 . . . 118.6(4) ?
    O5 Nd1 O2 C1 2_545 . . . -89.2(4) ?
    O4 Nd1 O2 C1 1_655 . . . -167.4(4) ?
    O7 Nd1 O2 C1 . . . . 49.1(4) ?
    O8 Nd1 O2 C1 . . . . 116.3(4) ?
    O1 Nd1 O2 C1 . . . . -5.2(3) ?
    C13 S1 O7 Nd1 . . . . -123.4(4) ?
    C12 S1 O7 Nd1 . . . . 132.5(4) ?
    O3 Nd1 O7 S1 3 . . . 144.9(3) ?
    O6 Nd1 O7 S1 4_665 . . . -138.8(4) ?
    O5 Nd1 O7 S1 2_545 . . . 89.5(4) ?
    O4 Nd1 O7 S1 1_655 . . . -79.4(4) ?
    O8 Nd1 O7 S1 . . . . -56.7(3) ?
    O1 Nd1 O7 S1 . . . . 51.9(3) ?
    O2 Nd1 O7 S1 . . . . 9.4(3) ?
    C1 Nd1 O7 S1 . . . . 28.7(3) ?
    C11 S2 O8 Nd1 . . . . 87.3(5) ?
    C10 S2 O8 Nd1 . . . . -169.6(4) ?
    O3 Nd1 O8 S2 3 . . . 157.4(3) ?
    O6 Nd1 O8 S2 4_665 . . . -169.6(4) ?
    O5 Nd1 O8 S2 2_545 . . . -29.9(5) ?
    O4 Nd1 O8 S2 1_655 . . . -76.9(4) ?
    O7 Nd1 O8 S2 . . . . 116.7(4) ?
    O1 Nd1 O8 S2 . . . . 51.9(4) ?
    O2 Nd1 O8 S2 . . . . 9.2(4) ?
    C1 Nd1 O8 S2 . . . . 32.3(4) ?
    Nd1 O2 C1 O1 . . . . 9.6(6) ?
    Nd1 O2 C1 C2 . . . . -169.4(5) ?
    Nd1 O1 C1 O2 . . . . -9.8(7) ?
    Nd1 O1 C1 C2 . . . . 169.2(5) ?
    O3 Nd1 C1 O2 3 . . . 151.7(3) ?
    O6 Nd1 C1 O2 4_665 . . . -106.7(5) ?
    O5 Nd1 C1 O2 2_545 . . . 84.5(4) ?
    O4 Nd1 C1 O2 1_655 . . . 13.0(4) ?
    O7 Nd1 C1 O2 . . . . -131.4(4) ?
    O8 Nd1 C1 O2 . . . . -58.4(4) ?
    O1 Nd1 C1 O2 . . . . 170.7(6) ?
    O3 Nd1 C1 O1 3 . . . -19.0(4) ?
    O6 Nd1 C1 O1 4_665 . . . 82.6(5) ?
    O5 Nd1 C1 O1 2_545 . . . -86.2(4) ?
    O4 Nd1 C1 O1 1_655 . . . -157.7(4) ?
    O7 Nd1 C1 O1 . . . . 57.9(4) ?
    O8 Nd1 C1 O1 . . . . 130.8(4) ?
    O2 Nd1 C1 O1 . . . . -170.7(6) ?
    O2 C1 C2 C3 . . . . 175.7(6) ?
    O1 C1 C2 C3 . . . . -3.3(9) ?
    O2 C1 C2 C7 . . . . -4.5(9) ?
    O1 C1 C2 C7 . . . . 176.5(6) ?
    C7 C2 C3 C4 . . . . 0.4(9) ?
    C1 C2 C3 C4 . . . . -179.8(5) ?
    C2 C3 C4 C5 . . . . -4.5(9) ?
    C2 C3 C4 C8 . . . . 174.1(5) ?
    C3 C4 C5 C6 . . . . 4.1(9) ?
    C8 C4 C5 C6 . . . . -174.5(5) ?
    C4 C5 C6 C7 . . . . 0.5(9) ?
    C4 C5 C6 C9 . . . . -175.2(6) ?
    C3 C2 C7 C6 . . . . 4.4(9) ?
    C1 C2 C7 C6 . . . . -175.4(5) ?
    C5 C6 C7 C2 . . . . -4.9(9) ?
    C9 C6 C7 C2 . . . . 170.7(6) ?
    Nd1 O4 C8 O3 1_455 . . . -6.6(7) ?
    Nd1 O4 C8 C4 1_455 . . . 171.9(4) ?
    Nd1 O3 C8 O4 3 . . . -105(2) ?
    Nd1 O3 C8 C4 3 . . . 76(2) ?
    C5 C4 C8 O4 . . . . 16.2(9) ?
    C3 C4 C8 O4 . . . . -162.4(6) ?
    C5 C4 C8 O3 . . . . -165.3(6) ?
    C3 C4 C8 O3 . . . . 16.1(9) ?
    Nd1 O5 C9 O6 2 . . . -14.0(10) ?
    Nd1 O5 C9 C6 2 . . . 168.5(4) ?
    Nd1 O6 C9 O5 4_566 . . . 32.1(11) ?
    Nd1 O6 C9 C6 4_566 . . . -150.3(5) ?
    C7 C6 C9 O5 . . . . 43.1(8) ?
    C5 C6 C9 O5 . . . . -141.3(6) ?
    C7 C6 C9 O6 . . . . -134.6(6) ?
    C5 C6 C9 O6 . . . . 40.9(8) ?
_iucr_refine_instructions_details
;
TITL Nd(C9H3O6)(C2H6OS)2 in P2(1)/n
CELL 0.71073  10.3799  10.7520  16.0253  90.000 106.419  90.000
ZERR   4.00   0.0023   0.0025   0.0037   0.000   0.004   0.000
LATT 1
SYMM 0.5-X, 0.5+Y, 0.5-Z
SFAC C  H  N  O  S  Nd
UNIT 52 60 0 32 8 4
OMIT   0.00  50.00
L.S. 20
ACTA
BOND $H
FMAP 2
PLAN 0
dfix 0.02 0.02 s1 s2
CONF
HTAB 2
Size 0.5 0.4 0.4
FREE O8   C6
TEMP 0
WGHT    0.033500
FVAR       0.22337
ND1   6    0.365536    0.129309    0.027730    11.00000    0.01399    0.01665 =
         0.01629   -0.00077    0.00553    0.00024
S1    5    0.068899    0.277491   -0.087984    11.00000    0.03916    0.05613 =
         0.04757    0.01175    0.00475    0.00938
S2    5    0.335675    0.457963    0.082667    11.00000    0.10046    0.03295 =
         0.08210   -0.00409    0.05290   -0.00047
O1    4    0.144600    0.087746    0.057152    11.00000    0.02410    0.03699 =
         0.02673   -0.01199    0.01266   -0.00247
O2    4    0.278449    0.213908    0.150891    11.00000    0.01890    0.03756 =
         0.03688   -0.01111    0.01330   -0.00424
O3    4   -0.343009    0.058615    0.053072    11.00000    0.03207    0.02452 =
         0.02849   -0.00963    0.00155   -0.00303
O4    4   -0.417768    0.198199    0.127923    11.00000    0.01422    0.04977 =
         0.04447   -0.01742    0.00819   -0.00089
O5    4    0.080056    0.464980    0.361881    11.00000    0.03093    0.02773 =
         0.02197   -0.00605    0.00869   -0.01148
O6    4   -0.047170    0.327083    0.407007    11.00000    0.03295    0.03805 =
         0.02520   -0.01290    0.01490   -0.01099
O7    4    0.176748    0.191930   -0.100365    11.00000    0.03158    0.06458 =
         0.04483    0.01219    0.01571    0.01915
O8    4    0.361769    0.361513    0.021438    11.00000    0.07090    0.02295 =
         0.05400   -0.00992    0.02485    0.00048
C1    1    0.166234    0.163819    0.119146    11.00000    0.01874    0.02393 =
         0.02193    0.00434    0.00998    0.00125
C2    1    0.051318    0.198430    0.156150    11.00000    0.01636    0.02376 =
         0.01506   -0.00039    0.00763   -0.00157
C3    1   -0.075998    0.151626    0.119506    11.00000    0.01939    0.02235 =
         0.01580   -0.00343    0.00350    0.00163
AFIX  43
H3    2   -0.091518    0.098374    0.071961    11.00000   -1.20000
AFIX   0
C4    1   -0.182102    0.183774    0.153433    11.00000    0.01616    0.02329 =
         0.01857   -0.00031    0.00698   -0.00011
C5    1   -0.154476    0.256028    0.228679    11.00000    0.01437    0.02261 =
         0.02549   -0.00409    0.00871   -0.00182
AFIX  43
H5    2   -0.222713    0.273404    0.254062    11.00000   -1.20000
AFIX   0
C6    1   -0.026004    0.302422    0.266219    11.00000    0.01598    0.01498 =
         0.01732    0.00136    0.00206    0.00200
C7    1    0.073832    0.276393    0.227298    11.00000    0.01530    0.02061 =
         0.02049    0.00030    0.00185   -0.00143
AFIX  43
H7    2    0.158162    0.312189    0.249511    11.00000   -1.20000
AFIX   0
C8    1   -0.323594    0.143460    0.108984    11.00000    0.02487    0.02103 =
         0.01995    0.00398    0.00454   -0.00456
C9    1    0.004272    0.372004    0.351661    11.00000    0.01535    0.02755 =
         0.01918   -0.00578    0.00667    0.00104
C10   1    0.320076    0.600792    0.026019    11.00000    0.08924    0.03709 =
         0.12153   -0.00577    0.04002    0.00288
AFIX 137
H10A  2    0.391983    0.608696   -0.000371    11.00000   -1.50000
H10B  2    0.324175    0.668221    0.065954    11.00000   -1.50000
H10C  2    0.235600    0.603016   -0.018286    11.00000   -1.50000
AFIX   0
C11   1    0.495836    0.479703    0.152956    11.00000    0.11718    0.10893 =
         0.07278   -0.00097   -0.00307    0.05517
AFIX 137
H11A  2    0.533863    0.400534    0.174375    11.00000   -1.50000
H11B  2    0.490361    0.530878    0.200924    11.00000   -1.50000
H11C  2    0.551635    0.519689    0.122342    11.00000   -1.50000
AFIX   0
C12   1    0.049552    0.391739   -0.170909    11.00000    0.09794    0.05455 =
         0.06430    0.03495    0.00785    0.00793
AFIX 137
H12A  2    0.128607    0.442737   -0.158755    11.00000   -1.50000
H12B  2   -0.027070    0.442731   -0.172615    11.00000   -1.50000
H12C  2    0.036678    0.351405   -0.226109    11.00000   -1.50000
AFIX   0
C13   1   -0.080740    0.194929   -0.131325    11.00000    0.03108    0.10756 =
         0.08844   -0.00279   -0.00147   -0.00449
AFIX 137
H13A  2   -0.085473    0.167980   -0.189228    11.00000   -1.50000
H13B  2   -0.155931    0.247813   -0.132958    11.00000   -1.50000
H13C  2   -0.082763    0.123781   -0.095525    11.00000   -1.50000
HKLF 4
REM  Nd(C9H3O6)(C2H6OS)2 in P2(1)/n
REM R1 =  0.0386 for   2453 Fo > 4sig(Fo)  and  0.0503 for all   3008 data
REM    221 parameters refined using      1 restraints
END
WGHT      0.0341      0.0000
REM Highest difference peak  1.914,  deepest hole -0.904,  1-sigma level  0.139
Q1    1   0.0509  0.2217 -0.1590  11.00000  0.05    1.91
Q2    1   0.4427  0.4196  0.1184  11.00000  0.05    1.08
Q3    1   0.3902  0.1371  0.0924  11.00000  0.05    0.85
Q4    1   0.3649  0.0810 -0.0294  11.00000  0.05    0.81
Q5    1   0.3606  0.0697  0.0668  11.00000  0.05    0.74
Q6    1   0.3473  0.1773  0.0720  11.00000  0.05    0.70
Q7    1   0.3607  0.1697 -0.0311  11.00000  0.05    0.68
Q8    1   0.1983  0.2580 -0.0464  11.00000  0.05    0.61
Q9    1   0.2714  0.1522 -0.0262  11.00000  0.05    0.58
Q10   1   0.3380  0.3937  0.0242  11.00000  0.05    0.52
Q11   1   0.4481  0.5107  0.1415  11.00000  0.05    0.51
Q12   1  -0.1581  0.1791  0.2073  11.00000  0.05    0.50
Q13   1  -0.0775  0.2228 -0.2499  11.00000  0.05    0.43
Q14   1  -0.1385  0.1395  0.1454  11.00000  0.05    0.43
Q15   1   0.3454  0.5413  0.1433  11.00000  0.05    0.42
Q16   1  -0.0615  0.2644  0.3827  11.00000  0.05    0.42
Q17   1   0.4252  0.4987  0.0517  11.00000  0.05    0.42
Q18   1   0.5207  0.4629  0.1932  11.00000  0.05    0.42
Q19   1  -0.1071  0.3620  0.3952  11.00000  0.05    0.41
Q20   1  -0.0109  0.3134  0.4527  11.00000  0.05    0.40
;
data_global
_journal_date_recd_electronic     2011-10-18
_journal_date_accepted     2011-11-21
_journal_name_full     'Acta Crystallographica, Section E'
_journal_year     2011
_journal_volume     67
_journal_issue     12
_journal_page_first     m1833
_journal_page_last     m1833
_journal_paper_category     QM
_journal_coeditor_code     JJ2108
_publ_contact_author_name     'Zhongyue Li'
_publ_contact_author_address
;
The Department of Physics--Chemistry
Henan Polytechnic University
Jiaozuo 454000
People's Republic of China
;
_publ_contact_author_email     lizhongyue@hpu.edu.cn
_publ_contact_author_fax     ?
_publ_contact_author_phone     '+86 391 3987811'
_publ_section_title
;\
Poly[(\m~4~-benzene-1,3,5-tricarboxylato)bis(dimethyl sulfoxide-\k<i>O</i>)\
neodymium(III)]
;
loop_
    _publ_author_name
    _publ_author_footnote
    _publ_author_address
    'Li, Zhongyue' ?
;
The Department of Physics--Chemistry
Henan Polytechnic University
Jiaozuo 454000
People's Republic of China
;
    'Liu, Kun' .
;
The Department of Physics--Chemistry
Henan Polytechnic University
Jiaozuo 454000
People's Republic of China
;
