# Supplementary material for: Poly[(μ4-benzene-1,3,5-tricarboxyl­ato)bis­(dimethyl sulfoxide-κO)­neodymium(III)]
Source: Acta Crystallogr Sect E Struct Rep Online. 2011 Nov 25;67(Pt 12):m1833. doi: 10.1107/S1600536811049622 (PMC3238732; doi:10.1107/S1600536811049622)
Supplement: Supplementary file 2 [file e-67-m1833-Isup2.hkl]

# 
# h,k,l, Fc-squared, Fo-squared, sigma(Fo-squared) and status flag 
# 
data_I
_shelx_title ' Nd(C9H3O6)(C2H6OS)2 in P2(1)/n' 
_shelx_refln_list_code          4 
_shelx_F_calc_maximum      263.88 
_exptl_crystal_F_000       996.00 
_reflns_d_resolution_high  0.8409 
 
loop_ 
 _symmetry_equiv_pos_as_xyz 
 'x, y, z' 
 '-x+1/2, y+1/2, -z+1/2' 
 '-x, -y, -z' 
 'x-1/2, -y-1/2, z-1/2' 
 
_cell_length_a    10.3799 
_cell_length_b    10.7520 
_cell_length_c    16.0253 
_cell_angle_alpha  90.000 
_cell_angle_beta  106.419 
_cell_angle_gamma  90.000 
 
_shelx_F_squared_multiplier     1.000 
 
loop_ 
 _refln_index_h 
 _refln_index_k 
 _refln_index_l 
 _refln_F_squared_calc 
 _refln_F_squared_meas 
 _refln_F_squared_sigma 
 _refln_observed_status 
   2   0   0     2387.95     3311.88    176.57 o 
   4   0   0    64029.78    69738.84   1116.32 o 
   6   0   0     5310.01     5216.26    275.00 o 
   8   0   0     2300.41     2066.38    245.11 o 
  10   0   0     5773.36     5839.13    636.72 o 
   1   1   0     8271.75     8544.48    130.08 o 
   2   1   0     9413.86    10413.92    227.81 o 
   3   1   0      944.77     1158.54     81.44 o 
   4   1   0     4541.74     4659.86    171.19 o 
   5   1   0     5029.84     4645.57    304.48 o 
   6   1   0    11185.62    12020.82    320.86 o 
   7   1   0     3636.17     3778.95    185.99 o 
   8   1   0     1777.65     1685.70    158.44 o 
   9   1   0      679.76      958.90    166.56 o 
  10   1   0     8658.15     8379.51    533.48 o 
  11   1   0     3082.50     3834.81    434.81 o 
   0   2   0    19143.48    20563.50    754.27 o 
   1   2   0    13925.60    15386.46    481.70 o 
   2   2   0     1198.45     1039.10     45.93 o 
   3   2   0     1431.73     1484.88     73.21 o 
   4   2   0       52.89      155.20     41.73 o 
   5   2   0    20881.79    21472.41    467.18 o 
   6   2   0     1843.61     1819.35    126.72 o 
   7   2   0     1196.10     1280.01    162.71 o 
   8   2   0     1073.20      920.78    157.58 o 
   9   2   0    17112.55    17701.53    558.60 o 
  10   2   0       65.17       97.97    106.07 o 
  11   2   0      478.44      472.58    269.76 o 
   1   3   0    19742.01    20533.23    450.84 o 
   2   3   0    14043.88    13776.41    173.97 o 
   3   3   0     2338.85     2205.51    108.91 o 
   4   3   0     1011.44     1278.32     75.66 o 
   5   3   0     1292.52     1281.15     91.68 o 
   6   3   0     5592.98     5114.61    255.80 o 
   7   3   0     6913.55     6877.95    316.39 o 
   8   3   0      294.21      310.30    109.97 o 
   9   3   0     1073.29      904.41    175.78 o 
  10   3   0      890.37      748.95    221.51 o 
  11   3   0     4563.82     4179.68    629.71 o 
   0   4   0    29107.72    30334.73   1519.15 o 
   1   4   0     2933.95     2802.72    119.11 o 
   2   4   0     1014.43     1024.70     77.32 o 
   3   4   0      311.69      182.23     50.80 o 
   4   4   0    26426.91    26414.84    407.08 o 
   5   4   0      600.37      501.80     99.77 o 
   6   4   0     6450.69     6492.75    292.38 o 
   7   4   0      847.48      875.59    154.41 o 
   8   4   0    13668.00    13466.43    620.22 o 
   9   4   0     1369.81     1375.64    266.79 o 
  10   4   0     1987.73     1972.63    321.22 o 
  11   4   0      117.13      107.22    191.00 o 
   1   5   0     1026.47     1298.74    102.46 o 
   2   5   0    24245.62    26636.05    720.30 o 
   3   5   0     6912.61     7514.57    235.59 o 
   4   5   0     1916.65     1914.93    130.96 o 
   5   5   0       45.04      132.83     62.63 o 
   6   5   0     8165.85     7413.24    438.73 o 
   7   5   0     8201.32     7590.75    467.73 o 
   8   5   0      464.53      446.50    175.89 o 
   9   5   0      104.20      166.38    130.11 o 
  10   5   0     2223.45     2411.79    368.51 o 
   0   6   0     1621.11     1444.74    170.68 o 
   1   6   0    20443.11    20008.51    546.01 o 
   2   6   0      178.51      186.18     55.12 o 
   3   6   0    15655.86    14674.16    426.42 o 
   4   6   0      110.00      118.61     71.29 o 
   5   6   0    14542.62    14707.59    459.68 o 
   6   6   0      107.57      162.57     89.02 o 
   7   6   0     2180.35     2091.91    302.93 o 
   8   6   0        8.41       98.72    125.44 o 
   9   6   0     3948.62     3585.35    969.91 o 
  10   6   0        0.92        0.00    121.09 o 
   1   7   0     1940.50     2099.34    150.36 o 
   2   7   0     3694.25     3718.71    180.64 o 
   3   7   0     8082.10     7741.18    335.55 o 
   4   7   0      393.31      369.24    107.58 o 
   5   7   0      550.85      642.22    137.87 o 
   6   7   0     5799.70     5433.33    425.95 o 
   7   7   0     9635.92     9253.45    935.64 o 
   8   7   0      277.04      321.31    174.02 o 
   9   7   0      341.97      534.35    206.89 o 
   0   8   0     8277.88     8183.40    547.54 o 
   1   8   0      400.03      384.25     89.62 o 
   2   8   0       51.95       47.62     65.58 o 
   3   8   0     1014.56      996.57    161.07 o 
   4   8   0     9957.94     9231.70    450.97 o 
   5   8   0       58.55       90.52     86.48 o 
   6   8   0      915.22      974.10    289.50 o 
   7   8   0      264.73      495.60    197.48 o 
   8   8   0     7743.50     7374.74    559.25 o 
   9   8   0       56.90      149.47    137.85 o 
   1   9   0     3962.47     3797.71    262.32 o 
   2   9   0    15155.48    14506.08    671.20 o 
   3   9   0     2633.76     2713.50    258.15 o 
   4   9   0      981.70     1058.94    183.27 o 
   5   9   0      498.51      453.39    187.68 o 
   6   9   0     8139.64     8223.12    567.88 o 
   7   9   0      778.30      483.65    211.41 o 
   8   9   0     1292.58     1298.53    324.01 o 
   0  10   0     1426.34     1346.60    361.55 o 
   1  10   0     3086.38     2965.93    272.27 o 
   2  10   0      294.65      386.88    125.95 o 
   3  10   0      537.26      649.38    149.29 o 
   4  10   0     2039.34     2104.29    255.43 o 
   5  10   0     6950.38     6636.58    510.18 o 
   6  10   0      423.55      349.43    194.99 o 
   7  10   0     1226.41     1501.97    338.59 o 
   1  11   0     4201.75     4384.46    410.11 o 
   2  11   0     1185.40     1223.69    208.93 o 
   3  11   0     4380.34     4027.91    331.30 o 
   4  11   0     1002.67      838.37    231.75 o 
   5  11   0      950.76     1191.76    283.10 o 
   6  11   0     1294.54     1372.85    397.02 o 
   0  12   0    10026.16     9879.12    880.03 o 
   1  12   0       44.41       55.92    105.72 o 
   2  12   0       14.02      190.31    130.27 o 
   3  12   0        1.85       67.01    120.85 o 
   4  12   0     4202.95     4204.31    485.99 o 
 -11   0   1     8544.17     8390.63    795.45 o 
  -9   0   1      501.21      414.46    212.64 o 
  -7   0   1    34052.94    36595.41    743.94 o 
  -5   0   1       85.78      154.41     67.64 o 
  -3   0   1    38081.73    39833.21    945.96 o 
  -1   0   1    22667.54    25832.02    545.99 o 
   1   0   1    39784.26    45255.99    589.22 o 
   3   0   1    40604.67    42005.23    801.66 o 
   5   0   1     5709.37     5901.26    383.80 o 
   7   0   1    12982.96    13141.06    485.43 o 
   9   0   1     4006.70     3700.69    451.34 o 
  11   0   1     6216.59     6159.79    690.03 o 
 -11   1   1       41.48      177.35    146.53 o 
 -10   1   1     2590.64     2128.15    319.53 o 
  -9   1   1    10635.17     9855.06    404.45 o 
  -8   1   1     6747.80     7480.31    276.75 o 
  -7   1   1      784.76      691.19     86.21 o 
  -6   1   1     2116.82     2307.03    134.02 o 
  -5   1   1    13814.05    13674.70    277.91 o 
  -4   1   1    20854.54    21811.83    474.28 o 
  -3   1   1     4090.03     4383.14    121.01 o 
  -2   1   1      516.96      358.19     35.22 o 
  -1   1   1    25978.61    28241.37    362.48 o 
   0   1   1    33211.51    37776.06    595.33 o 
   1   1   1    28371.11    29307.30    479.62 o 
   2   1   1      484.42      587.60     49.19 o 
   3   1   1    20856.67    20761.14    332.94 o 
   4   1   1    15248.27    16453.71    409.76 o 
   5   1   1     4074.07     3986.66    188.76 o 
   6   1   1      210.34      266.32     73.55 o 
   7   1   1       53.25       19.85     51.31 o 
   8   1   1     2886.35     3094.84    296.51 o 
   9   1   1     5130.88     5461.82    273.64 o 
  10   1   1      967.63      844.95    317.46 o 
  11   1   1      113.41      106.40    147.70 o 
 -11   2   1      449.24      702.45    223.03 o 
 -10   2   1     4490.43     5064.88    345.85 o 
  -9   2   1      619.52      758.62    159.16 o 
  -8   2   1     1029.05      936.29    155.84 o 
  -7   2   1     1210.69     1452.82    167.47 o 
  -6   2   1    10900.10    11576.22    277.57 o 
  -5   2   1      162.86      137.36     44.58 o 
  -4   2   1      580.58      833.03     66.23 o 
  -3   2   1     5346.58     5573.18    187.13 o 
  -2   2   1    11839.21    10727.44    204.27 o 
  -1   2   1     1777.56     1953.02     69.18 o 
   0   2   1     4169.88     4438.06    109.04 o 
   1   2   1    15619.48    16461.40    274.44 o 
   2   2   1    30709.94    32291.51    511.02 o 
   3   2   1       94.33      163.53     39.31 o 
   4   2   1     4580.75     4615.93    131.45 o 
   5   2   1        9.39        4.33     33.40 o 
   6   2   1    10243.15    10485.14    243.66 o 
   7   2   1        2.75       38.49     65.30 o 
   8   2   1      632.46      450.97    123.99 o 
   9   2   1     1000.03     1411.21    204.66 o 
  10   2   1     8378.84     8957.11    439.72 o 
 -11   3   1        6.45       71.60    134.91 o 
 -10   3   1     2783.51     2688.59    278.56 o 
  -9   3   1     4784.96     4868.28    307.85 o 
  -8   3   1     3537.61     3253.99    251.34 o 
  -7   3   1        1.10       13.73     64.62 o 
  -6   3   1     8021.07     8010.02    311.34 o 
  -5   3   1    14990.22    15188.47    391.13 o 
  -4   3   1     1633.73     1805.94    109.85 o 
  -3   3   1     1097.15     1375.30     90.64 o 
  -2   3   1      231.74      190.51     30.57 o 
  -1   3   1    11672.80    11536.66    234.23 o 
   0   3   1    62773.56    69405.82   1963.61 o 
   1   3   1     3028.46     2844.03    108.34 o 
   2   3   1      439.18      347.71     39.16 o 
   3   3   1     7320.94     7594.16    183.78 o 
   4   3   1    30760.81    32530.16    383.81 o 
   5   3   1    17065.89    17095.10    314.34 o 
   6   3   1      870.20      842.88    133.11 o 
   7   3   1     5027.95     4686.83    269.97 o 
   8   3   1     4014.25     3881.53    306.94 o 
   9   3   1     7440.39     7513.40    826.42 o 
  10   3   1      565.10      526.06    198.56 o 
  11   3   1      637.76      817.50    324.07 o 
 -11   4   1     6350.10     6525.35    729.31 o 
 -10   4   1       91.59       54.53    137.18 o 
  -9   4   1       70.40       39.26    118.15 o 
  -8   4   1       25.99       67.06     88.36 o 
  -7   4   1    13053.96    12763.66    435.03 o 
  -6   4   1      575.64      476.22    109.94 o 
  -5   4   1      701.94      641.29    111.38 o 
  -4   4   1       20.42       27.53     39.16 o 
  -3   4   1    20112.59    20484.74    334.09 o 
  -2   4   1     3727.71     3357.27    119.80 o 
  -1   4   1    14677.64    15146.56    417.60 o 
   0   4   1     1341.26     1198.80     90.09 o 
   1   4   1    21325.39    22248.69    352.63 o 
   2   4   1     8682.56     8787.01    205.13 o 
   3   4   1    13459.29    13451.05    288.65 o 
   4   4   1      264.22      244.66     43.45 o 
   5   4   1    11401.52    10528.31    487.66 o 
   6   4   1       79.29       91.75     70.93 o 
   7   4   1    10207.88     9973.06    517.83 o 
   8   4   1      409.12      444.66    166.59 o 
   9   4   1     2086.33     2025.17    312.87 o 
  10   4   1        5.60       81.73    145.06 o 
  11   4   1     5232.18     5476.14    500.13 o 
 -11   5   1        1.25       98.77    168.30 o 
 -10   5   1     1729.05     1903.95    331.10 o 
  -9   5   1     7851.57     8449.23    541.28 o 
  -8   5   1     3455.16     3859.73    383.23 o 
  -7   5   1      517.42      708.44    185.64 o 
  -6   5   1     1647.04     1824.42    187.47 o 
  -5   5   1    17868.73    16960.63    695.25 o 
  -4   5   1    17942.56    18074.41    356.72 o 
  -3   5   1     2975.34     2744.47    112.41 o 
  -2   5   1      408.73      397.64     64.27 o 
  -1   5   1     7027.73     7155.88    207.42 o 
   0   5   1     5192.64     4900.24    176.05 o 
   1   5   1     7812.90     8132.42    225.16 o 
   2   5   1      319.50      226.45     55.70 o 
   3   5   1     8808.93     9356.94    284.91 o 
   4   5   1     3490.09     3586.42    161.59 o 
   5   5   1     6377.21     6364.40    298.22 o 
   6   5   1      447.27      276.96    136.35 o 
   7   5   1     2715.65     2821.54    332.00 o 
   8   5   1     6092.52     5509.53    429.49 o 
   9   5   1     6073.13     5700.03    464.20 o 
  10   5   1      511.92      771.80    316.86 o 
 -10   6   1     2479.47     2525.92    380.71 o 
  -9   6   1       18.78       42.70    123.03 o 
  -8   6   1     4091.48     4102.70    425.48 o 
  -7   6   1      283.20      224.85    127.33 o 
  -6   6   1     9059.63     9099.27    504.77 o 
  -5   6   1      168.84      103.92     71.73 o 
  -4   6   1     6843.88     6325.93    287.02 o 
  -3   6   1       14.30       17.41     54.16 o 
  -2   6   1    28163.71    29969.13    980.93 o 
  -1   6   1     1759.76     1825.22    133.28 o 
   0   6   1     2009.42     2064.35    155.11 o 
   1   6   1     1530.53     1682.80    129.55 o 
   2   6   1    26322.68    27139.53    748.65 o 
   3   6   1        5.98        6.89     49.41 o 
   4   6   1      129.75       36.45     63.68 o 
   5   6   1      884.02      795.64    144.23 o 
   6   6   1    15807.81    15387.18    979.93 o 
   7   6   1      129.67      180.41    134.74 o 
   8   6   1     1570.54     1288.03    269.97 o 
   9   6   1      104.22      156.94    144.56 o 
  10   6   1     4489.46     4800.87    504.24 o 
 -10   7   1     1737.52     1708.45    350.22 o 
  -9   7   1     1335.84     1356.12    391.31 o 
  -8   7   1     1701.27     1881.43    330.69 o 
  -7   7   1     1866.20     1965.67    318.44 o 
  -6   7   1     1236.73     1018.40    231.20 o 
  -5   7   1     2914.80     2601.75    225.88 o 
  -4   7   1    12907.32    12243.87    424.97 o 
  -3   7   1     5144.95     5108.94    273.16 o 
  -2   7   1      712.04      753.86    100.77 o 
  -1   7   1     3927.07     4078.56    192.30 o 
   0   7   1    11912.72    11718.55    595.62 o 
   1   7   1      881.46      902.90    112.44 o 
   2   7   1     1408.99     1174.12    122.45 o 
   3   7   1     1836.17     1811.19    195.25 o 
   4   7   1     4662.16     4518.89    276.51 o 
   5   7   1     1420.98     1204.19    178.53 o 
   6   7   1       40.35       55.28     71.68 o 
   7   7   1      775.21      755.29    217.43 o 
   8   7   1     4160.48     3677.37    456.45 o 
   9   7   1     1674.12     1419.10    304.41 o 
  -9   8   1       84.46      179.18    129.71 o 
  -8   8   1       98.09       89.45    137.64 o 
  -7   8   1     8982.66     8610.90    655.36 o 
  -6   8   1      234.37      237.96    144.28 o 
  -5   8   1      852.35      657.66    196.40 o 
  -4   8   1        3.10       13.48     74.25 o 
  -3   8   1    11763.08    10999.69    420.77 o 
  -2   8   1      177.27      194.10     82.41 o 
  -1   8   1     4291.91     4254.53    239.66 o 
   0   8   1      383.35      292.61     80.39 o 
   1   8   1     7370.33     7465.08    278.74 o 
   2   8   1        4.66       36.90     64.67 o 
   3   8   1     7467.50     7308.08    437.36 o 
   4   8   1       89.02      123.53     82.19 o 
   5   8   1     2727.64     3176.83    279.97 o 
   6   8   1     1316.42     1254.12    270.57 o 
   7   8   1     6918.71     7434.98   1020.72 o 
   8   8   1       23.32       63.10    137.33 o 
   9   8   1      988.10     1038.65    272.27 o 
  -8   9   1     1964.21     1997.05    505.75 o 
  -7   9   1       82.04       74.03    140.86 o 
  -6   9   1      852.87     1062.72    266.00 o 
  -5   9   1     6118.69     6254.46    553.25 o 
  -4   9   1      815.92      821.23    157.72 o 
  -3   9   1     1279.11     1549.84    206.68 o 
  -2   9   1     1116.21     1277.86    188.21 o 
  -1   9   1     7933.87     8026.37    371.25 o 
   0   9   1     1245.20     1264.97    151.72 o 
   1   9   1     4137.29     4179.43    274.28 o 
   2   9   1       53.10       88.38     78.83 o 
   3   9   1     3780.86     4080.75    293.79 o 
   4   9   1     3255.72     3427.45    293.48 o 
   5   9   1     7757.34     7677.25    635.32 o 
   6   9   1      208.20      342.85    179.33 o 
   7   9   1     2152.63     2293.60    525.49 o 
   8   9   1     2889.61     2866.26    443.51 o 
  -7  10   1      764.28      934.77    286.57 o 
  -6  10   1     6241.55     6127.75    521.73 o 
  -5  10   1       30.89      117.60    133.77 o 
  -4  10   1      637.42      701.67    205.90 o 
  -3  10   1     2359.63     2392.67    290.45 o 
  -2  10   1     8566.97     8100.00    474.55 o 
  -1  10   1      899.11      792.22    160.33 o 
   0  10   1       26.92       19.36     84.40 o 
   1  10   1     1528.30     1417.44    202.49 o 
   2  10   1     8979.98     8640.52    422.63 o 
   3  10   1     1261.03     1650.08    232.87 o 
   4  10   1       86.36      125.71     81.78 o 
   5  10   1      135.72      257.02    148.76 o 
   6  10   1     5041.17     4333.38    488.95 o 
   7  10   1      703.63      945.91    303.77 o 
  -6  11   1      705.78      737.06    268.94 o 
  -5  11   1     1492.68     1476.98    307.61 o 
  -4  11   1     5517.77     5644.12    477.62 o 
  -3  11   1       27.21       80.49     88.16 o 
  -2  11   1      375.09      274.20    125.54 o 
  -1  11   1     1762.21     1541.42    285.49 o 
   0  11   1     3158.75     3075.36    375.11 o 
   1  11   1     1000.25     1054.18    242.68 o 
   2  11   1        0.17       45.98     87.67 o 
   3  11   1     1592.40     1613.90    240.09 o 
   4  11   1     1949.33     2093.88    351.92 o 
   5  11   1      688.54      915.41    253.14 o 
  -4  12   1      118.76      264.11    145.02 o 
  -3  12   1     7729.47     8019.57    656.36 o 
  -2  12   1      487.28      708.62    210.37 o 
  -1  12   1     1761.72     2036.24    339.61 o 
   0  12   1       55.55      276.55    149.50 o 
   1  12   1     6184.15     6179.80    493.99 o 
   2  12   1      347.20      455.46    250.22 o 
   3  12   1     4271.67     5246.83    384.29 o 
 -12   0   2     1477.63     1288.48    437.11 o 
 -10   0   2     7228.64     6708.33    680.21 o 
  -8   0   2    10512.66     9455.07    453.12 o 
  -6   0   2    10782.28    10841.69    409.36 o 
  -4   0   2    38937.60    41555.89    477.84 o 
  -2   0   2    47510.82    48821.33   1482.33 o 
   0   0   2    69631.34    66949.04    767.59 o 
   2   0   2      695.69      620.49    117.84 o 
   4   0   2    65006.89    68287.82   1232.56 o 
   6   0   2     1578.14     2053.26    286.80 o 
   8   0   2     8374.29     7699.99    576.60 o 
 -12   1   2     2343.70     1982.29    417.67 o 
 -11   1   2     3790.00     3791.59    430.67 o 
 -10   1   2     1738.82     1961.26    314.29 o 
  -9   1   2       95.62       91.61     79.05 o 
  -8   1   2     3761.95     3947.89    212.91 o 
  -7   1   2    11995.95    12421.23    320.97 o 
  -6   1   2     6156.52     6040.58    176.18 o 
  -5   1   2     3440.98     3170.04    116.33 o 
  -4   1   2     4017.54     3662.50    132.05 o 
  -3   1   2    13339.51    14377.61    268.74 o 
  -2   1   2      371.72      489.05     40.47 o 
  -1   1   2     3355.94     3631.75     79.02 o 
   0   1   2     6224.84     6465.37    114.00 o 
   1   1   2     2092.19     2374.89    100.95 o 
   2   1   2    40343.60    44593.93    582.21 o 
   3   1   2      447.60      537.79     71.91 o 
   4   1   2     4295.05     5228.41    195.87 o 
   5   1   2     2461.35     2698.56    158.38 o 
   6   1   2    15524.80    15334.12    515.82 o 
   7   1   2     1635.95     1642.32    146.46 o 
   8   1   2        6.93        4.22     81.33 o 
   9   1   2     1542.92     1978.36    283.01 o 
  10   1   2     4384.54     4225.41   1017.21 o 
  11   1   2     2305.20     2812.84    557.76 o 
 -11   2   2      312.59      304.36    167.31 o 
 -10   2   2        0.24       18.47     82.85 o 
  -9   2   2    13787.71    13523.52    476.37 o 
  -8   2   2       29.12       56.72     72.29 o 
  -7   2   2       67.63      156.36     71.37 o 
  -6   2   2      900.51      923.77     93.65 o 
  -5   2   2    23821.41    25734.11    553.29 o 
  -4   2   2     2714.21     3387.17    116.73 o 
  -3   2   2      160.79      123.64     25.33 o 
  -2   2   2     3194.29     2947.29     76.53 o 
  -1   2   2     9557.37    10018.83    143.33 o 
   0   2   2     4146.40     4843.08     94.76 o 
   1   2   2    35459.46    36721.17    818.91 o 
   2   2   2      200.02      120.59     38.74 o 
   3   2   2    32004.05    33166.34    560.12 o 
   4   2   2      863.97     1049.28    110.15 o 
   5   2   2    10030.90    10647.57    262.66 o 
   6   2   2      289.69      233.50     67.56 o 
   7   2   2     5947.55     6003.35    381.43 o 
   8   2   2        0.70       47.66     70.08 o 
   9   2   2     5026.95     4679.91    310.28 o 
  10   2   2       77.05       98.57    134.83 o 
 -11   3   2     4058.62     3232.31    507.75 o 
 -10   3   2      653.16      564.98    156.83 o 
  -9   3   2      964.64      731.82    156.28 o 
  -8   3   2     2010.88     2029.80    210.81 o 
  -7   3   2     7962.44     7816.68    331.75 o 
  -6   3   2     1345.95     1401.05    155.83 o 
  -5   3   2      283.77      231.02     74.67 o 
  -4   3   2     9189.79     9402.68    236.14 o 
  -3   3   2    10582.98     9427.96    203.91 o 
  -2   3   2    11525.32    12133.57    172.96 o 
  -1   3   2     1265.91     1405.74     79.55 o 
   0   3   2     7227.34     6878.36    170.38 o 
   1   3   2    10583.50     9537.01    204.84 o 
   2   3   2    19750.20    18597.47    376.03 o 
   3   3   2     8425.30     8787.66    177.80 o 
   4   3   2     2979.16     2642.40    124.93 o 
   5   3   2     9762.67    10115.17    259.32 o 
   6   3   2     9075.36     8862.91    339.11 o 
   7   3   2     2715.43     2873.89    228.42 o 
   8   3   2      352.40      548.47    171.63 o 
   9   3   2     2473.19     2427.80    328.02 o 
  10   3   2     4637.95     5000.09    436.85 o 
  11   3   2     2703.61     3055.06    415.82 o 
 -11   4   2        0.02       53.06    142.66 o 
 -10   4   2     8325.68     8280.98    589.42 o 
  -9   4   2      382.54      372.13    133.65 o 
  -8   4   2     7430.39     7311.09    354.14 o 
  -7   4   2       36.02       12.90     69.01 o 
  -6   4   2    12154.95    11959.95    392.27 o 
  -5   4   2     1426.20     1663.11    159.22 o 
  -4   4   2    30453.51    30799.56    428.84 o 
  -3   4   2     2258.47     2068.39    116.85 o 
  -2   4   2     3131.67     3024.51    117.43 o 
  -1   4   2     1338.76     1437.64     94.10 o 
   0   4   2    49986.84    54091.95   1199.63 o 
   1   4   2       32.47        2.33     30.99 o 
   2   4   2      228.86      188.88     50.21 o 
   3   4   2     2090.79     1991.56     89.23 o 
   4   4   2    24338.81    24983.10    502.57 o 
   5   4   2      649.26      629.41    108.53 o 
   6   4   2        0.80       19.60     78.93 o 
   7   4   2       12.56       12.09     91.43 o 
   8   4   2    11142.11    10525.47    573.44 o 
   9   4   2      175.34      298.57    160.37 o 
  10   4   2      399.12      371.38    183.85 o 
 -11   5   2     2584.94     2412.26    393.46 o 
 -10   5   2     2577.20     2275.08    350.13 o 
  -9   5   2       46.05      105.03    132.15 o 
  -8   5   2     2760.04     2538.58    322.21 o 
  -7   5   2     3485.43     3732.91    258.90 o 
  -6   5   2    14054.90    13347.46    430.03 o 
  -5   5   2      517.29      419.62     82.41 o 
  -4   5   2     5819.83     6250.88    214.31 o 
  -3   5   2     7749.83     8460.65    191.53 o 
  -2   5   2    25014.36    26155.18    869.23 o 
  -1   5   2      313.80      327.74     63.91 o 
   0   5   2     1427.66     1873.91    121.78 o 
   1   5   2     5713.04     5710.36    216.35 o 
   2   5   2    18165.20    18708.19    476.67 o 
   3   5   2     2721.01     2479.56    135.45 o 
   4   5   2      575.08      415.39    103.88 o 
   5   5   2     5433.21     5173.10    280.33 o 
   6   5   2     5372.14     5350.79    391.36 o 
   7   5   2     3575.08     3863.03    381.26 o 
   8   5   2     1701.51     1579.68    285.78 o 
   9   5   2     1551.55     1834.35    324.51 o 
  10   5   2     3893.66     3680.10    443.74 o 
 -10   6   2      164.97      243.50    159.33 o 
  -9   6   2     6179.69     5680.65    461.67 o 
  -8   6   2      189.35      221.04    149.77 o 
  -7   6   2       49.20       47.41    109.12 o 
  -6   6   2      660.53      697.29    188.24 o 
  -5   6   2    16818.33    16627.99    381.30 o 
  -4   6   2       13.35       18.71     55.40 o 
  -3   6   2      988.46     1004.59     91.66 o 
  -2   6   2        2.45        0.00     35.57 o 
  -1   6   2    31957.54    31449.16   1347.75 o 
   0   6   2      212.49      218.29     62.68 o 
   1   6   2     5502.81     5723.78    215.35 o 
   2   6   2        4.14        0.00     38.71 o 
   3   6   2    13885.77    14444.44    362.27 o 
   4   6   2     1850.41     2013.78    203.46 o 
   5   6   2     5334.47     5298.05    299.05 o 
   6   6   2      457.07      407.67    157.83 o 
   7   6   2     2611.93     2262.30    324.13 o 
   8   6   2      152.97      361.17    167.76 o 
   9   6   2     8796.52     8171.09    580.64 o 
  10   6   2        7.59        6.64    125.01 o 
 -10   7   2      796.57     1232.65    300.69 o 
  -9   7   2       91.39      149.91    141.98 o 
  -8   7   2     1796.49     1966.30    333.15 o 
  -7   7   2     6150.99     5699.20    442.54 o 
  -6   7   2     3865.10     3968.25    384.89 o 
  -5   7   2      286.63      294.73    139.93 o 
  -4   7   2      731.01      840.45    145.05 o 
  -3   7   2     8085.81     8480.85    344.32 o 
  -2   7   2     3481.12     3525.73    179.73 o 
  -1   7   2     2742.39     2700.53    165.07 o 
   0   7   2       28.20       82.00     54.14 o 
   1   7   2     6959.62     6826.65    251.63 o 
   2   7   2     2479.81     2469.16    166.07 o 
   3   7   2     5461.68     5211.19    349.15 o 
   4   7   2      206.88      184.62     82.73 o 
   5   7   2     6551.72     5930.32    331.92 o 
   6   7   2     1635.21     1711.24    224.58 o 
   7   7   2     3965.94     4116.04    434.77 o 
   8   7   2       21.08      125.05    124.88 o 
   9   7   2     2026.13     2771.18    411.43 o 
  -9   8   2      215.86      335.69    178.49 o 
  -8   8   2     2888.52     2814.14    393.96 o 
  -7   8   2        8.22        0.00     94.50 o 
  -6   8   2     2841.16     2755.53    359.56 o 
  -5   8   2       70.35      117.53    117.05 o 
  -4   8   2    13995.99    13929.98    496.23 o 
  -3   8   2      672.27      666.81    138.23 o 
  -2   8   2     3018.65     3008.95    241.20 o 
  -1   8   2       58.95       68.56     57.08 o 
   0   8   2    11657.57    11314.62    504.44 o 
   1   8   2      139.38      175.88     71.15 o 
   2   8   2     1488.22     1403.90    185.80 o 
   3   8   2       27.31       82.47     72.77 o 
   4   8   2     4858.98     4372.08    380.46 o 
   5   8   2      101.46      145.73     93.76 o 
   6   8   2        4.36       58.73    121.41 o 
   7   8   2      338.28      382.08    189.72 o 
   8   8   2     6953.43     6615.68    544.89 o 
  -8   9   2     2743.37     2860.66    437.91 o 
  -7   9   2     1014.63      948.07    266.37 o 
  -6   9   2     2361.61     2301.44    356.47 o 
  -5   9   2      354.88      400.75    182.60 o 
  -4   9   2     4105.99     4364.86    416.38 o 
  -3   9   2     4066.59     3659.51    279.13 o 
  -2   9   2     8230.02     8024.99    427.16 o 
  -1   9   2      195.14      197.42     92.13 o 
   0   9   2     1285.91     1373.09    157.92 o 
   1   9   2     4819.27     4707.58    292.62 o 
   2   9   2    14686.66    14271.84    513.16 o 
   3   9   2      174.61      151.98     88.55 o 
   4   9   2       99.29      182.18     99.82 o 
   5   9   2      977.61      969.34    181.25 o 
   6   9   2     7700.76     7370.96    625.60 o 
   7   9   2     1594.12     1245.83    307.05 o 
  -7  10   2       27.78       52.84    155.03 o 
  -6  10   2      473.38      420.91    210.12 o 
  -5  10   2     4947.40     4940.51    462.18 o 
  -4  10   2     1376.20     1450.61    283.10 o 
  -3  10   2      221.72      276.31    108.29 o 
  -2  10   2      394.64      530.68    141.40 o 
  -1  10   2     4439.11     4058.30    294.48 o 
   0  10   2     1628.58     1479.81    267.59 o 
   1  10   2     2203.65     2153.92    247.00 o 
   2  10   2      386.00      437.75    129.76 o 
   3  10   2     6809.93     6317.14    377.14 o 
   4  10   2       12.26      111.07     91.34 o 
   5  10   2     3239.75     3091.79    408.35 o 
   6  10   2        1.53       12.11    139.15 o 
  -6  11   2     1482.10     1029.19    297.88 o 
  -5  11   2      718.16     1018.76    286.67 o 
  -4  11   2      374.53      398.76    171.14 o 
  -3  11   2     5234.39     5099.30    457.27 o 
  -2  11   2     1702.97     1892.82    250.42 o 
  -1  11   2      998.61     1109.95    337.70 o 
   0  11   2       17.63      182.18    124.18 o 
   1  11   2     3378.62     3597.12    400.76 o 
   2  11   2     2121.33     2414.77    281.61 o 
   3  11   2     1253.52     1245.63    219.42 o 
   4  11   2       56.95      138.73    104.34 o 
   5  11   2     1138.67     1164.40    276.29 o 
  -4  12   2     3695.50     3608.22    581.61 o 
  -3  12   2        5.02       97.15    133.22 o 
  -2  12   2     3309.26     3205.55    402.70 o 
  -1  12   2      165.72      308.34    169.45 o 
   0  12   2     5368.96     5497.06    467.83 o 
   1  12   2        1.72      136.12    120.93 o 
   2  12   2      465.55      691.39    210.63 o 
   3  12   2      553.92      567.12    162.43 o 
 -11   0   3    10128.03     9373.67    848.16 o 
  -9   0   3    11135.16    11514.11    820.50 o 
  -7   0   3    22756.45    22021.55   1673.09 o 
  -5   0   3     4924.61     4520.89    178.37 o 
  -3   0   3    45497.42    48351.75   1162.38 o 
  -1   0   3     2817.36     2987.07    102.35 o 
   1   0   3    57904.68    60571.80    933.94 o 
   3   0   3    35807.32    33953.63    598.75 o 
   5   0   3    37117.05    38279.50   1066.21 o 
   7   0   3     5944.75     6375.04    513.07 o 
   9   0   3     5378.69     5389.59    581.61 o 
 -12   1   3     1168.45     1277.09    313.63 o 
 -11   1   3      408.93      329.53    168.81 o 
 -10   1   3     6458.38     6537.59    473.52 o 
  -9   1   3     2987.12     3058.41    264.59 o 
  -8   1   3     7839.25     8040.40    298.24 o 
  -7   1   3      461.36      545.09     71.04 o 
  -6   1   3     7144.70     7312.29    174.91 o 
  -5   1   3    27094.70    29260.50    345.07 o 
  -4   1   3    17534.97    18197.18    272.32 o 
  -3   1   3       45.18       36.03     27.18 o 
  -2   1   3      859.89      627.12     50.62 o 
  -1   1   3    56597.19    54530.99    749.98 o 
   0   1   3     4932.12     5689.03    137.84 o 
   1   1   3     1078.75      887.51     70.12 o 
   2   1   3      404.97      488.28     87.51 o 
   3   1   3    33204.06    34221.04   1018.11 o 
   4   1   3     4113.59     4336.51    193.56 o 
   5   1   3     5415.01     6710.06    276.93 o 
   6   1   3       21.13       22.70     56.98 o 
   7   1   3     3455.89     3549.88    201.34 o 
   8   1   3     4681.99     4060.94    340.10 o 
   9   1   3     3038.81     3611.62    365.12 o 
  10   1   3       29.68      119.60    140.28 o 
 -12   2   3     3860.02     4453.94    502.09 o 
 -11   2   3      240.22      666.06    213.92 o 
 -10   2   3     1091.83     1096.78    202.89 o 
  -9   2   3     2386.30     2512.06    210.51 o 
  -8   2   3     9318.04     9035.06    322.79 o 
  -7   2   3      367.12      344.50     84.39 o 
  -6   2   3     8953.50     8947.42    187.36 o 
  -5   2   3       60.25       67.50     33.32 o 
  -4   2   3    20963.95    21174.57    386.04 o 
  -3   2   3     4654.21     4427.72    130.46 o 
  -2   2   3    15118.58    14580.81    198.54 o 
  -1   2   3    13995.36    15443.99    176.89 o 
   0   2   3    22131.87    23095.27    507.78 o 
   1   2   3       27.16      233.26     46.80 o 
   2   2   3    25123.79    26580.79    475.45 o 
   3   2   3     3426.87     3233.17    164.30 o 
   4   2   3     4634.11     4866.85    214.06 o 
   5   2   3     1752.25     1585.67    152.24 o 
   6   2   3    16040.54    14351.78    696.02 o 
   7   2   3        5.16       78.53     98.20 o 
   8   2   3        8.67      133.82    110.61 o 
   9   2   3      219.69      323.26    155.33 o 
  10   2   3     7611.37     7740.29    530.04 o 
 -11   3   3      441.60      511.77    160.60 o 
 -10   3   3     6578.34     6301.98    377.41 o 
  -9   3   3     5896.13     5698.52    304.32 o 
  -8   3   3     2074.93     1776.46    177.97 o 
  -7   3   3     1449.24     1577.82    178.30 o 
  -6   3   3     5289.83     5431.09    258.64 o 
  -5   3   3     3492.67     3738.66    236.89 o 
  -4   3   3     1067.91     1227.85     60.14 o 
  -3   3   3       91.01       28.75     22.26 o 
  -2   3   3     4130.83     4290.16    116.48 o 
  -1   3   3     3635.31     3777.19    100.02 o 
   0   3   3       59.32      124.15     30.63 o 
   1   3   3    12938.06    13098.63    303.19 o 
   2   3   3     1033.74      973.95     89.85 o 
   3   3   3    13417.77    13476.46    290.25 o 
   4   3   3    27431.24    27272.44    499.47 o 
   5   3   3     3688.91     3330.65    196.48 o 
   6   3   3     1556.66     1518.28    169.86 o 
   7   3   3     8182.12     7786.56    352.30 o 
   8   3   3     9939.86     9832.98    689.83 o 
   9   3   3     1447.70     1717.18    297.29 o 
  10   3   3       45.34       94.38    140.35 o 
 -11   4   3     6032.64     6201.04    523.98 o 
 -10   4   3       52.72       97.92    118.81 o 
  -9   4   3      438.30      508.57    121.90 o 
  -8   4   3      108.43      116.26     87.80 o 
  -7   4   3    14182.45    13746.93    450.70 o 
  -6   4   3     2072.88     2030.11    189.50 o 
  -5   4   3      256.11      283.35     85.01 o 
  -4   4   3      320.85      223.33     54.61 o 
  -3   4   3    43186.29    44561.52    786.12 o 
  -2   4   3      926.75     1032.67     68.89 o 
  -1   4   3     4501.67     4525.97    157.48 o 
   0   4   3     3686.29     3407.96    116.95 o 
   1   4   3    33226.05    34577.94    806.75 o 
   2   4   3        5.24       17.59     35.50 o 
   3   4   3     3144.37     3335.18    113.25 o 
   4   4   3        0.31       39.34     36.77 o 
   5   4   3    11248.13    11592.33    517.78 o 
   6   4   3        6.57        7.82     85.02 o 
   7   4   3     3053.77     3237.23    346.70 o 
   8   4   3      870.23     1264.30    329.08 o 
   9   4   3     3535.13     3125.35    390.85 o 
  10   4   3        2.46        2.69    138.55 o 
 -11   5   3      434.47      728.08    216.69 o 
 -10   5   3     1597.56     1549.03    241.07 o 
  -9   5   3     9620.54     9763.54    564.98 o 
  -8   5   3     1190.06     1064.34    182.24 o 
  -7   5   3      472.55      430.17    125.47 o 
  -6   5   3     1388.03     1377.37    176.29 o 
  -5   5   3    14838.31    14488.08    470.04 o 
  -4   5   3    15357.29    14483.55    319.71 o 
  -3   5   3      918.76      889.19     79.47 o 
  -2   5   3     4897.51     4544.46    167.19 o 
  -1   5   3     7945.17     8629.80    236.77 o 
   0   5   3    20220.68    21683.75    381.96 o 
   1   5   3    14000.93    13850.21    398.88 o 
   2   5   3     2145.75     2182.26    140.77 o 
   3   5   3     8224.25     8018.80    247.31 o 
   4   5   3     1416.65     1550.89    179.72 o 
   5   5   3     2862.90     2698.21    299.19 o 
   6   5   3      269.84      219.96    131.43 o 
   7   5   3     5229.88     4992.02    409.48 o 
   8   5   3      767.16      847.64    223.76 o 
   9   5   3      982.20      964.13    251.31 o 
  10   5   3      519.92      530.04    219.86 o 
 -10   6   3     2064.52     1745.94    325.78 o 
  -9   6   3        0.09       71.09    136.15 o 
  -8   6   3     7203.59     6724.93    474.92 o 
  -7   6   3      677.93      594.01    183.39 o 
  -6   6   3     1582.15     1685.37    196.16 o 
  -5   6   3      186.17      233.75     94.18 o 
  -4   6   3    19681.40    19705.40    554.02 o 
  -3   6   3     1921.63     1980.19    102.46 o 
  -2   6   3     4424.96     4463.90    183.88 o 
  -1   6   3      237.99      302.44     71.49 o 
   0   6   3     4421.73     3934.63    182.10 o 
   1   6   3        4.35       27.04     41.47 o 
   2   6   3    22274.81    21630.50    423.50 o 
   3   6   3      427.16      451.12     83.91 o 
   4   6   3      191.69      251.05     88.23 o 
   5   6   3        8.29       49.55     69.17 o 
   6   6   3    14874.08    14816.58    678.75 o 
   7   6   3       60.55      155.39    119.68 o 
   8   6   3       35.84       86.84    134.39 o 
   9   6   3       16.69      181.79    157.04 o 
 -10   7   3     1770.05     2056.12    369.35 o 
  -9   7   3     3677.22     3537.35    460.86 o 
  -8   7   3     2296.99     2128.32    333.30 o 
  -7   7   3       18.77       60.63    116.30 o 
  -6   7   3     3421.06     3191.70    584.91 o 
  -5   7   3     9005.64     8613.57    495.59 o 
  -4   7   3     7414.79     6926.50    312.62 o 
  -3   7   3      742.91      617.28    122.84 o 
  -2   7   3     9803.36     9152.03    280.02 o 
  -1   7   3     4597.93     4620.32    231.57 o 
   0   7   3     7406.92     7514.92    266.74 o 
   1   7   3      366.84      276.07     73.89 o 
   2   7   3     4316.17     4409.42    210.50 o 
   3   7   3      805.74      655.05    134.09 o 
   4   7   3     2142.05     1724.38    210.31 o 
   5   7   3     1052.37     1173.46    188.49 o 
   6   7   3      777.15      914.95    176.76 o 
   7   7   3      347.33      522.44    195.55 o 
   8   7   3     3547.69     3483.47    436.51 o 
   9   7   3     2814.82     2689.51    415.15 o 
  -9   8   3      330.87      739.24    237.95 o 
  -8   8   3      395.29      542.93    200.89 o 
  -7   8   3     7815.56     7955.44    541.27 o 
  -6   8   3        4.16       32.15    107.91 o 
  -5   8   3       26.93       36.98     97.13 o 
  -4   8   3       14.75       10.67     88.40 o 
  -3   8   3    13900.09    13416.95    460.23 o 
  -2   8   3      132.72      156.16     80.55 o 
  -1   8   3      415.04      402.62     93.25 o 
   0   8   3     2019.38     1857.69    166.36 o 
   1   8   3    13460.55    12492.61    368.74 o 
   2   8   3     2021.19     1669.98    203.06 o 
   3   8   3     2370.95     2532.60    245.83 o 
   4   8   3        7.12       99.37     73.75 o 
   5   8   3    11269.33    10905.48    506.34 o 
   6   8   3      763.76      792.90    177.75 o 
   7   8   3     2315.81     2152.10    365.56 o 
   8   8   3      107.00      273.89    183.57 o 
  -8   9   3       25.69        0.00    140.01 o 
  -7   9   3      903.65     1117.88    284.96 o 
  -6   9   3     1373.13     1318.36    286.55 o 
  -5   9   3     5381.74     4606.43    443.96 o 
  -4   9   3      233.35      189.29    133.58 o 
  -3   9   3      140.45      267.84    101.73 o 
  -2   9   3     1067.01      935.03    164.70 o 
  -1   9   3    11724.48    11568.67    545.99 o 
   0   9   3     2931.52     2786.22    209.27 o 
   1   9   3     1681.37     1902.17    221.95 o 
   2   9   3     1159.36     1264.86    194.94 o 
   3   9   3    12066.36    11645.70    485.49 o 
   4   9   3     7170.41     6844.93    387.66 o 
   5   9   3     2081.25     2010.19    259.68 o 
   6   9   3      153.46      231.95    179.09 o 
   7   9   3     3639.09     4090.58    490.15 o 
  -7  10   3      781.40      646.35    247.79 o 
  -6  10   3     4806.40     5411.90    521.71 o 
  -5  10   3       85.19      110.07    134.34 o 
  -4  10   3     3068.88     2903.10    377.78 o 
  -3  10   3     1110.00     1175.41    246.98 o 
  -2  10   3     7973.71     8045.35    402.20 o 
  -1  10   3       12.30       40.00     79.56 o 
   0  10   3     2492.03     2826.73    344.59 o 
   1  10   3     1303.30     1360.50    212.94 o 
   2  10   3     5391.84     5179.73    337.28 o 
   3  10   3      290.55      261.13    116.69 o 
   4  10   3      341.31      403.77    134.99 o 
   5  10   3      942.10     1275.42    224.92 o 
   6  10   3     3325.53     3393.56    645.04 o 
  -6  11   3     3235.82     3522.05    474.28 o 
  -5  11   3     1988.32     2116.40    376.41 o 
  -4  11   3     3640.80     4192.58    455.51 o 
  -3  11   3       84.33      245.51    131.78 o 
  -2  11   3      965.25     1101.60    199.66 o 
  -1  11   3     2318.40     2026.25    323.73 o 
   0  11   3     4292.43     3895.05    413.94 o 
   1  11   3        1.34      112.12    102.71 o 
   2  11   3      146.19      170.69    108.82 o 
   3  11   3     1002.33     1277.59    222.13 o 
   4  11   3     3951.26     4027.37    366.21 o 
   5  11   3      480.92      726.99    217.22 o 
  -4  12   3      823.66      757.90    222.56 o 
  -3  12   3     5273.11     5082.30    486.65 o 
  -2  12   3      189.55      213.24    174.96 o 
  -1  12   3       67.20      213.31    129.91 o 
   0  12   3      748.62     1088.83    251.59 o 
   1  12   3     4508.52     4841.62    482.89 o 
   2  12   3      194.71      172.85    118.43 o 
   3  12   3      767.41      976.04    199.65 o 
 -12   0   4     1191.07     1217.93    435.70 o 
 -10   0   4     8124.32     7050.24    690.03 o 
  -8   0   4    12619.03    12829.98    654.66 o 
  -6   0   4    24463.57    26755.56    659.92 o 
  -4   0   4    20431.11    21557.22    516.21 o 
  -2   0   4    49287.18    45462.85   1249.56 o 
   0   0   4     1696.21     2369.72    214.85 o 
   2   0   4     5205.45     4190.26    267.66 o 
   4   0   4    13353.71    13551.85    545.63 o 
   6   0   4       66.80       55.14     87.29 o 
   8   0   4    17083.19    18491.00    673.74 o 
  10   0   4       99.72      144.70    225.27 o 
 -12   1   4     3097.34     2862.85    426.49 o 
 -11   1   4     3513.65     3850.18    436.09 o 
 -10   1   4      240.26      322.99    155.19 o 
  -9   1   4     2090.45     2303.24    237.77 o 
  -8   1   4    20432.88    21333.22    401.83 o 
  -7   1   4    16059.54    16244.82    603.48 o 
  -6   1   4      797.12      908.94     72.28 o 
  -5   1   4      678.42      708.76     56.47 o 
  -4   1   4    14794.08    15214.79    255.57 o 
  -3   1   4    17276.29    17126.56    243.82 o 
  -2   1   4    18545.44    20619.03    321.27 o 
  -1   1   4     3649.40     3593.81    154.46 o 
   0   1   4     2176.34     2468.25    124.83 o 
   1   1   4     4168.27     4444.94    173.29 o 
   2   1   4    26972.96    25626.96    433.79 o 
   3   1   4     2705.64     2803.19    162.46 o 
   4   1   4     4614.03     4648.83    380.59 o 
   5   1   4     4910.63     5152.79    242.89 o 
   6   1   4    14082.82    13411.07    408.05 o 
   7   1   4     1206.62     1095.22    158.95 o 
   8   1   4      690.41      628.02    182.44 o 
   9   1   4     2240.07     2241.85    257.39 o 
  10   1   4     2434.91     2477.42    365.33 o 
 -12   2   4       20.88       75.67    156.35 o 
 -11   2   4     1494.77     1577.31    313.29 o 
 -10   2   4       26.14       64.41     89.19 o 
  -9   2   4     6922.91     7163.06    369.51 o 
  -8   2   4      999.37     1028.15    139.37 o 
  -7   2   4     1950.18     2006.30    162.69 o 
  -6   2   4      757.11      793.65     83.81 o 
  -5   2   4    12859.01    13039.76    251.46 o 
  -4   2   4     4856.57     4581.58    140.98 o 
  -3   2   4     1365.61     1294.87     80.05 o 
  -2   2   4      468.06      437.38     42.68 o 
  -1   2   4    46529.94    45849.85    751.82 o 
   0   2   4      886.25      806.74     61.08 o 
   1   2   4     2373.78     2233.65    103.24 o 
   2   2   4     2438.98     2395.68    143.47 o 
   3   2   4    31500.38    32920.02    936.95 o 
   4   2   4     1277.66     1012.90    125.38 o 
   5   2   4     3601.03     3511.76    210.40 o 
   6   2   4      349.19      395.10    107.24 o 
   7   2   4    12265.24    12561.71    806.27 o 
   8   2   4      613.13      416.14    165.50 o 
   9   2   4     1633.32     1803.75    305.60 o 
  10   2   4      129.98      180.39    158.34 o 
 -11   3   4     1963.46     2034.12    273.76 o 
 -10   3   4       84.02      114.63    101.23 o 
  -9   3   4     1750.71     1436.30    176.86 o 
  -8   3   4     1550.85     1463.56    165.36 o 
  -7   3   4     7766.61     7584.26    288.11 o 
  -6   3   4     1215.96     1241.30    132.86 o 
  -5   3   4     1459.94     1529.69    128.82 o 
  -4   3   4    16003.74    17571.53    269.09 o 
  -3   3   4    20547.57    20957.69    235.63 o 
  -2   3   4     2670.57     2512.96     97.16 o 
  -1   3   4       79.85       34.15     25.61 o 
   0   3   4    51037.41    49770.88    939.00 o 
   1   3   4    20154.49    20364.94    359.44 o 
   2   3   4     4773.26     4836.72    180.72 o 
   3   3   4      864.73      824.25     97.30 o 
   4   3   4     4653.71     4417.94    221.38 o 
   5   3   4    12995.80    12543.01    388.83 o 
   6   3   4     7331.25     7371.44    436.69 o 
   7   3   4     1082.80     1174.42    238.69 o 
   8   3   4      200.13      142.56    123.52 o 
   9   3   4     1451.94     1536.42    297.94 o 
  10   3   4     4818.81     5301.74    859.38 o 
 -11   4   4        0.22       87.16    131.23 o 
 -10   4   4    10155.79    10874.91    499.58 o 
  -9   4   4       13.51        3.90     71.77 o 
  -8   4   4     2597.14     2635.64    213.07 o 
  -7   4   4      248.69      247.56     84.37 o 
  -6   4   4    12942.69    12320.40    406.11 o 
  -5   4   4      429.56      282.27     83.84 o 
  -4   4   4     6964.28     7323.20    154.99 o 
  -3   4   4      446.60      561.17     55.04 o 
  -2   4   4    10739.61    11386.24    192.74 o 
  -1   4   4     1093.45     1311.15     70.40 o 
   0   4   4    23668.53    24316.76    285.80 o 
   1   4   4       47.38       50.60     43.69 o 
   2   4   4     3204.87     3441.23    162.17 o 
   3   4   4     2724.21     2542.37    107.13 o 
   4   4   4    22870.80    20819.05    514.80 o 
   5   4   4      178.47      310.93    127.41 o 
   6   4   4     4817.98     4434.08    358.03 o 
   7   4   4     1361.01     1355.32    255.78 o 
   8   4   4     7917.31     7315.04    504.63 o 
   9   4   4        3.61       53.24    135.60 o 
  10   4   4      223.55      425.70    199.02 o 
 -11   5   4     2441.69     2411.10    375.69 o 
 -10   5   4     1002.46     1053.18    210.39 o 
  -9   5   4      830.37      888.80    158.59 o 
  -8   5   4     9552.30     9467.59    416.37 o 
  -7   5   4     1629.97     1615.95    201.00 o 
  -6   5   4     7333.60     6737.00    320.12 o 
  -5   5   4        2.33       58.53     67.06 o 
  -4   5   4    15841.08    15969.46    333.90 o 
  -3   5   4     3713.10     3746.41    148.12 o 
  -2   5   4    14456.55    14435.59    236.81 o 
  -1   5   4      944.61     1213.69     87.16 o 
   0   5   4     4255.26     4138.69    128.09 o 
   1   5   4     6884.34     6369.96    224.42 o 
   2   5   4     7104.76     6835.76    237.60 o 
   3   5   4      634.45      564.76     91.84 o 
   4   5   4      130.39      191.55     71.47 o 
   5   5   4    10800.04    10323.09    528.16 o 
   6   5   4     5880.50     5623.24    416.87 o 
   7   5   4      138.89      183.98    127.12 o 
   8   5   4       25.54       67.23    122.79 o 
   9   5   4     3331.33     3346.36    585.22 o 
 -10   6   4      214.60      390.24    143.26 o 
  -9   6   4     7568.57     7046.33    506.75 o 
  -8   6   4      245.92      196.90    148.41 o 
  -7   6   4      859.86      868.70    166.76 o 
  -6   6   4      559.72      723.99    146.37 o 
  -5   6   4    14123.43    12916.01    434.37 o 
  -4   6   4      330.28      320.51     88.85 o 
  -3   6   4     2677.63     2347.14    114.51 o 
  -2   6   4      629.07      561.79     88.52 o 
  -1   6   4    24085.23    25286.69    424.13 o 
   0   6   4      915.87     1222.13     87.04 o 
   1   6   4       43.13       48.35     51.14 o 
   2   6   4      659.40      743.44    105.49 o 
   3   6   4     8316.29     8285.79    492.21 o 
   4   6   4      417.40      357.18    110.01 o 
   5   6   4     1928.83     1839.67    222.23 o 
   6   6   4     1016.16     1063.41    234.91 o 
   7   6   4     4350.05     4718.37    431.59 o 
   8   6   4     1276.38     1284.78    286.58 o 
   9   6   4     2214.78     2660.01    404.96 o 
 -10   7   4      315.85      428.76    156.36 o 
  -9   7   4      809.91      948.50    202.79 o 
  -8   7   4     3804.35     4045.55    425.23 o 
  -7   7   4     3527.46     4063.76    408.21 o 
  -6   7   4     1293.40     1536.17    272.77 o 
  -5   7   4      270.57      327.51    151.44 o 
  -4   7   4     2435.30     2695.55    302.13 o 
  -3   7   4     5384.20     5171.26    270.59 o 
  -2   7   4     4609.28     4390.51    238.28 o 
  -1   7   4       38.49       59.92     53.09 o 
   0   7   4     1524.99     1569.17    147.47 o 
   1   7   4     9957.69     9590.15    380.75 o 
   2   7   4     2297.42     2322.67    173.31 o 
   3   7   4     1993.96     2072.68    222.20 o 
   4   7   4      142.39      127.39     84.41 o 
   5   7   4    11108.73    11155.71    537.66 o 
   6   7   4     2372.87     2366.33    351.03 o 
   7   7   4      488.88      512.63    193.23 o 
   8   7   4       41.13      254.90    152.57 o 
  -9   8   4       82.82       46.65    142.90 o 
  -8   8   4      529.16      539.36    246.61 o 
  -7   8   4       60.12      118.99    140.58 o 
  -6   8   4     7936.79     7640.27    511.03 o 
  -5   8   4      928.02     1036.76    232.85 o 
  -4   8   4     7553.03     7458.25    544.53 o 
  -3   8   4        0.26       14.52     67.21 o 
  -2   8   4    10260.32    10710.69    409.11 o 
  -1   8   4     1370.29     1404.35    150.06 o 
   0   8   4    13831.09    13018.81    395.13 o 
   1   8   4       15.23       18.95     53.64 o 
   2   8   4     2656.95     2735.07    250.96 o 
   3   8   4      177.29      212.45     97.28 o 
   4   8   4    12902.54    13319.62    519.98 o 
   5   8   4       21.18       43.92     80.21 o 
   6   8   4     1146.77     1191.95    212.35 o 
   7   8   4      150.59       68.21    155.35 o 
   8   8   4     4060.85     3646.17    470.25 o 
  -8   9   4     3178.95     3478.61    563.67 o 
  -7   9   4     1321.98     1140.51    282.08 o 
  -6   9   4     1742.53     1661.11    317.48 o 
  -5   9   4       45.89       27.05    104.01 o 
  -4   9   4     7607.31     6893.15    521.68 o 
  -3   9   4     3149.15     2919.47    252.21 o 
  -2   9   4     4399.87     4254.97    280.68 o 
  -1   9   4      665.10      600.46    138.53 o 
   0   9   4     6922.20     6775.78    357.75 o 
   1   9   4     3385.39     3568.09    287.41 o 
   2   9   4     7528.67     7642.94    392.11 o 
   3   9   4      334.54      509.66    141.04 o 
   4   9   4      430.32      677.11    157.17 o 
   5   9   4     2531.69     1935.34    260.66 o 
   6   9   4     5368.50     5485.44    495.80 o 
   7   9   4      466.44      601.53    251.99 o 
  -7  10   4     1535.34     1882.13    368.44 o 
  -6  10   4      307.86      255.97    181.28 o 
  -5  10   4     6872.43     6878.03    528.01 o 
  -4  10   4       44.21      112.52    144.70 o 
  -3  10   4      232.87      275.11    143.65 o 
  -2  10   4      528.33      476.99    132.93 o 
  -1  10   4     8909.10     8270.15    405.74 o 
   0  10   4      169.84      318.46    141.43 o 
   1  10   4      617.64      707.23    158.13 o 
   2  10   4      116.36      240.78    107.01 o 
   3  10   4     6602.92     6511.15    395.16 o 
   4  10   4      782.76      810.14    188.56 o 
   5  10   4      961.82      972.32    203.47 o 
   6  10   4      175.88      366.14    174.06 o 
  -6  11   4       61.84      226.72    188.71 o 
  -5  11   4      232.43      319.64    210.57 o 
  -4  11   4       35.32      238.41    142.58 o 
  -3  11   4     6695.75     7413.79    725.31 o 
  -2  11   4     1187.70     1042.63    245.55 o 
  -1  11   4      159.60      219.47    134.46 o 
   0  11   4      438.30      593.58    182.50 o 
   1  11   4     2729.67     2501.91    358.71 o 
   2  11   4      858.48      969.87    196.10 o 
   3  11   4      121.90      252.38    113.77 o 
   4  11   4     1103.63     1355.44    232.98 o 
  -3  12   4       15.21       28.21    194.40 o 
  -2  12   4     4395.15     4601.96    699.05 o 
  -1  12   4      147.19      251.36    131.69 o 
   0  12   4     2306.81     2544.53    369.71 o 
   1  12   4       99.88      283.27    150.72 o 
   2  12   4     3026.44     3537.87    431.45 o 
 -11   0   5     4179.03     4185.49    642.13 o 
  -9   0   5     3090.77     2918.39    283.27 o 
  -7   0   5    14159.04    14352.37    513.93 o 
  -5   0   5    12104.29    12279.82    281.63 o 
  -3   0   5    34385.30    37652.33   1187.14 o 
  -1   0   5      767.22      872.16    109.89 o 
   1   0   5    38334.96    37032.91    909.89 o 
   3   0   5      540.84      391.98    107.13 o 
   5   0   5    31856.98    32349.37    772.25 o 
   7   0   5      567.89      579.60    169.58 o 
 -12   1   5       66.11      174.20    172.32 o 
 -11   1   5      690.15      667.68    223.97 o 
 -10   1   5     5325.06     5576.44    444.77 o 
  -9   1   5     2728.47     3088.95    260.35 o 
  -8   1   5     1774.89     1899.41    163.81 o 
  -7   1   5      989.84     1111.35    104.94 o 
  -6   1   5    10056.41    10258.89    225.78 o 
  -5   1   5    10485.28     9627.58    220.70 o 
  -4   1   5     6773.82     6301.64    169.43 o 
  -3   1   5      519.75      463.41     59.36 o 
  -2   1   5     2705.30     2617.31    103.74 o 
  -1   1   5    10104.89     9524.21    209.08 o 
   0   1   5     1014.71      946.26     97.87 o 
   1   1   5      327.16      141.73     65.10 o 
   2   1   5       55.53       36.44     48.36 o 
   3   1   5    13188.70    14275.19    433.73 o 
   4   1   5     3010.56     2949.08    190.66 o 
   5   1   5      401.18      362.77     99.85 o 
   6   1   5     1186.09     1418.44    183.40 o 
   7   1   5    10327.73    10885.91    423.82 o 
   8   1   5     3994.51     3756.88    305.26 o 
   9   1   5     1235.94     1671.36    243.46 o 
  10   1   5      314.87      222.66    234.09 o 
 -12   2   5     4738.67     4876.62    529.80 o 
 -11   2   5       27.04       87.16    134.34 o 
 -10   2   5       17.16        0.00     87.24 o 
  -9   2   5       19.42       16.35     81.46 o 
  -8   2   5    24177.36    24230.77    715.38 o 
  -7   2   5      245.14      217.40     71.56 o 
  -6   2   5     1444.56     1619.52    113.37 o 
  -5   2   5      168.07      161.91     46.68 o 
  -4   2   5    49553.42    48868.72    477.33 o 
  -3   2   5     3285.98     3737.35     95.03 o 
  -2   2   5    19132.28    18467.50    323.49 o 
  -1   2   5     4409.54     3333.73    130.83 o 
   0   2   5    14430.96    14287.35    313.29 o 
   1   2   5      334.33      304.89     63.15 o 
   2   2   5    19227.64    18945.52    415.70 o 
   3   2   5       49.06        0.00     51.41 o 
   4   2   5     2687.99     2801.67    234.54 o 
   5   2   5      237.85      117.25     86.21 o 
   6   2   5    13472.01    13124.43    626.82 o 
   7   2   5      306.00      243.61    137.65 o 
   8   2   5     1925.01     1812.64    241.45 o 
   9   2   5      313.59      299.11    139.03 o 
  10   2   5     5070.77     4907.59    401.40 o 
 -11   3   5     1491.53     1718.12    258.74 o 
 -10   3   5     2518.83     2736.94    289.02 o 
  -9   3   5     3596.45     3595.70    298.42 o 
  -8   3   5     1490.80     1745.75    176.09 o 
  -7   3   5     1728.14     1833.84    166.90 o 
  -6   3   5     6997.33     7157.24    334.08 o 
  -5   3   5     4870.67     5563.86    172.73 o 
  -4   3   5     1989.98     2008.60    108.69 o 
  -3   3   5      825.06      954.53     63.69 o 
  -2   3   5    14202.96    15087.40    241.34 o 
  -1   3   5    21581.18    22585.65    367.44 o 
   0   3   5       39.75       73.60     30.18 o 
   1   3   5      455.21      551.60     66.88 o 
   2   3   5    13980.68    13623.29    318.54 o 
   3   3   5    17532.37    16198.19    612.86 o 
   4   3   5     2766.86     2395.19    214.00 o 
   5   3   5       95.98      144.14     77.46 o 
   6   3   5     4569.30     4463.90    359.16 o 
   7   3   5     3656.87     3984.67    369.34 o 
   8   3   5     6186.97     6019.56    523.69 o 
   9   3   5      205.64      291.60    168.33 o 
  10   3   5       53.00       97.61    125.25 o 
 -11   4   5     3134.70     3248.80    340.89 o 
 -10   4   5      107.77      299.15    120.06 o 
  -9   4   5     4072.91     4278.90    264.47 o 
  -8   4   5      374.92      334.19     96.03 o 
  -7   4   5    16133.74    15765.20    429.35 o 
  -6   4   5      212.02      255.98     77.69 o 
  -5   4   5     2334.22     2241.69    167.55 o 
  -4   4   5      855.55      961.16     65.90 o 
  -3   4   5    46250.46    46052.51    458.81 o 
  -2   4   5      461.22      428.39     58.89 o 
  -1   4   5     3890.60     3898.15    123.98 o 
   0   4   5     6652.34     7823.93    155.12 o 
   1   4   5    41606.31    41638.18    919.61 o 
   2   4   5      225.39      247.40     66.06 o 
   3   4   5      785.30     1049.70    120.78 o 
   4   4   5      597.87      619.64    118.89 o 
   5   4   5    15318.74    14976.79    454.30 o 
   6   4   5       31.10       40.72     96.14 o 
   7   4   5     2448.17     2618.58    343.77 o 
   8   4   5       82.85       99.60    111.78 o 
   9   4   5     6395.40     6344.28    517.17 o 
 -11   5   5     2663.15     2821.70    399.56 o 
 -10   5   5     3540.88     3001.71    394.44 o 
  -9   5   5     5318.85     5369.98    297.55 o 
  -8   5   5      283.77      380.86    106.57 o 
  -7   5   5     3724.61     3508.51    228.54 o 
  -6   5   5     2546.68     1972.23    177.78 o 
  -5   5   5    12133.23    11455.26    345.13 o 
  -4   5   5     1112.04     1309.50     89.22 o 
  -3   5   5      124.48      163.31     44.56 o 
  -2   5   5     4937.82     5143.85    149.62 o 
  -1   5   5    26118.74    27338.19    348.06 o 
   0   5   5     2538.54     2678.67    109.13 o 
   1   5   5      725.32      645.52     97.57 o 
   2   5   5     2202.15     2389.19    162.65 o 
   3   5   5    12987.41    12393.58    343.87 o 
   4   5   5     4287.92     4079.66    211.93 o 
   5   5   5     1269.02     1245.98    240.38 o 
   6   5   5      170.71       94.12    106.06 o 
   7   5   5     5773.29     5481.70    448.19 o 
   8   5   5     2050.31     2213.91    348.98 o 
   9   5   5      419.26      520.07    203.75 o 
 -10   6   5      161.88      353.60    139.87 o 
  -9   6   5        0.76       72.42    100.23 o 
  -8   6   5     9219.66     8915.04    371.93 o 
  -7   6   5      891.40      881.99    145.70 o 
  -6   6   5      207.84      122.78     77.49 o 
  -5   6   5      268.65      257.11     94.74 o 
  -4   6   5     5340.35     5740.88    291.74 o 
  -3   6   5      985.99     1009.54     95.21 o 
  -2   6   5     1911.05     2131.43    110.24 o 
  -1   6   5      384.61      410.09     65.96 o 
   0   6   5    17117.41    16902.85    469.41 o 
   1   6   5      588.51      718.64    106.65 o 
   2   6   5     7005.89     6256.80    293.50 o 
   3   6   5      547.30      500.91     98.21 o 
   4   6   5     4162.35     4405.46    285.96 o 
   5   6   5      584.58      707.58    159.22 o 
   6   6   5     8085.95     7538.65    512.67 o 
   7   6   5      188.32      116.13    136.32 o 
   8   6   5     1212.72     1395.77    307.26 o 
   9   6   5       80.50      228.81    163.53 o 
 -10   7   5     4415.95     4716.26    402.49 o 
  -9   7   5     3932.81     4055.40    363.39 o 
  -8   7   5      366.41      554.24    155.41 o 
  -7   7   5     1671.43     1418.33    220.48 o 
  -6   7   5     6843.72     6565.69    456.18 o 
  -5   7   5     6214.82     6229.94    607.46 o 
  -4   7   5      104.95      192.99     87.82 o 
  -3   7   5      315.59      212.58     73.66 o 
  -2   7   5    11825.98    12065.71    258.04 o 
  -1   7   5     4422.52     4334.02    211.88 o 
   0   7   5     1299.87     1520.31    149.40 o 
   1   7   5      836.75      892.64    126.21 o 
   2   7   5     4786.09     4635.40    232.43 o 
   3   7   5      644.96      707.26    148.30 o 
   4   7   5     8777.23     8439.89    407.51 o 
   5   7   5      595.30      686.60    152.53 o 
   6   7   5     1368.93     1213.61    273.72 o 
   7   7   5     1529.68     1419.69    300.58 o 
   8   7   5     5853.69     5823.67    531.52 o 
  -9   8   5     2766.09     2884.89    333.50 o 
  -8   8   5      699.50      822.68    191.10 o 
  -7   8   5     5665.49     5855.48    475.63 o 
  -6   8   5      807.76      847.53    179.86 o 
  -5   8   5      397.61      278.44    143.01 o 
  -4   8   5      173.19      238.35    102.16 o 
  -3   8   5    13940.12    14715.52    483.76 o 
  -2   8   5     1868.24     1685.14    196.76 o 
  -1   8   5      110.45      144.03     69.00 o 
   0   8   5      276.72      262.72     84.14 o 
   1   8   5    15200.92    16111.87    438.18 o 
   2   8   5      362.98      555.93    135.79 o 
   3   8   5       15.63       96.38     85.56 o 
   4   8   5      200.76      271.86    112.24 o 
   5   8   5     7856.68     7983.25    430.38 o 
   6   8   5       37.12      132.85    141.96 o 
   7   8   5      546.09      395.14    220.98 o 
  -8   9   5        1.24        0.00    112.57 o 
  -7   9   5     1327.65     1719.34    263.69 o 
  -6   9   5     1471.81     1471.08    231.50 o 
  -5   9   5     6813.48     6686.49    496.95 o 
  -4   9   5      490.33      427.13    176.65 o 
  -3   9   5      556.37      533.90    179.53 o 
  -2   9   5     1770.14     1272.29    191.09 o 
  -1   9   5    13439.91    13464.49    491.67 o 
   0   9   5     1784.32     1753.02    181.58 o 
   1   9   5      322.66      586.63    142.53 o 
   2   9   5     3355.62     3687.91    310.17 o 
   3   9   5     6732.05     6373.57    378.37 o 
   4   9   5     1240.43     1264.61    215.12 o 
   5   9   5      253.22      335.81    126.05 o 
   6   9   5      867.75      997.80    201.38 o 
  -7  10   5      110.22      148.97    171.67 o 
  -6  10   5      520.18      607.67    225.09 o 
  -5  10   5      318.04      124.03    156.63 o 
  -4  10   5     4751.55     5205.65    467.82 o 
  -3  10   5       63.61       64.30    102.73 o 
  -2  10   5     3958.64     3780.90    300.93 o 
  -1  10   5       56.26       37.42     78.37 o 
   0  10   5     4911.19     4725.53    411.12 o 
   1  10   5      261.21      294.15    117.42 o 
   2  10   5     2278.48     2266.28    271.92 o 
   3  10   5      106.04      116.19    106.43 o 
   4  10   5     1773.21     1415.33    240.26 o 
   5  10   5      246.97      537.29    160.12 o 
  -6  11   5     4128.01     4112.68    503.70 o 
  -5  11   5     1106.68     1071.85    301.45 o 
  -4  11   5     1014.79      829.17    255.94 o 
  -3  11   5       21.92       49.35    115.62 o 
  -2  11   5     2822.69     2952.63    383.18 o 
  -1  11   5     1529.41     1632.51    293.63 o 
   0  11   5     3161.30     3689.73    412.64 o 
   1  11   5        0.28       68.05    113.68 o 
   2  11   5     1676.81     1725.85    257.30 o 
   3  11   5     1498.96     1687.40    258.63 o 
   4  11   5     3133.24     3556.49    360.32 o 
  -3  12   5     2902.96     3408.67    439.32 o 
  -2  12   5      135.04      199.81    179.57 o 
  -1  12   5      175.76      414.46    202.62 o 
   0  12   5      430.29      636.33    191.99 o 
   1  12   5     4230.78     4572.76    479.04 o 
 -12   0   6        3.31       16.23    180.58 o 
 -10   0   6     5405.44     4977.74    593.83 o 
  -8   0   6      931.59     1041.78    188.66 o 
  -6   0   6    17609.45    18241.28    419.95 o 
  -4   0   6       63.07       82.31     46.53 o 
  -2   0   6    25627.18    24453.56    399.94 o 
   0   0   6      761.87     1209.71    203.22 o 
   2   0   6    15939.99    16883.66    704.46 o 
   4   0   6     4581.77     4688.14    430.89 o 
   6   0   6     7480.10     8065.65    437.55 o 
   8   0   6    10825.89    11793.93    587.68 o 
  10   0   6     2129.68     1942.63    512.66 o 
 -12   1   6     4222.33     4174.36    494.76 o 
 -11   1   6     1292.35     1393.32    335.00 o 
 -10   1   6     1070.91     1504.58    287.74 o 
  -9   1   6     3067.12     3275.86    271.50 o 
  -8   1   6     6383.54     6452.21    351.13 o 
  -7   1   6     7193.79     7312.42    226.17 o 
  -6   1   6       35.18      125.27     47.37 o 
  -5   1   6     3734.31     3573.24    142.85 o 
  -4   1   6    30436.55    33910.20    404.95 o 
  -3   1   6    18191.48    16692.28    276.31 o 
  -2   1   6    10582.22     9628.35    207.89 o 
  -1   1   6      271.73      361.59     62.93 o 
   0   1   6    14584.52    14117.65    341.62 o 
   1   1   6    11841.96    11247.52    403.64 o 
   2   1   6     9756.45     8521.40    359.95 o 
   3   1   6      288.33      283.21     84.92 o 
   4   1   6     5594.92     4867.43    253.81 o 
   5   1   6     8078.16     8286.43    345.65 o 
   6   1   6     4841.89     4454.38    278.20 o 
   7   1   6      212.67      300.80    118.56 o 
   8   1   6     3646.53     3229.69    300.07 o 
   9   1   6     3800.00     3906.07    344.29 o 
  10   1   6     1497.69     1755.45    503.85 o 
 -12   2   6        0.64        0.00    153.75 o 
 -11   2   6     5306.93     5504.02    563.27 o 
 -10   2   6       38.69      101.03     97.66 o 
  -9   2   6     3521.78     3528.21    293.83 o 
  -8   2   6       73.12      119.32     77.43 o 
  -7   2   6     4930.18     4733.92    234.15 o 
  -6   2   6     3453.57     3140.34    146.74 o 
  -5   2   6    15623.42    15812.00    300.26 o 
  -4   2   6      614.39      461.80     67.39 o 
  -3   2   6     5304.91     5457.34    132.64 o 
  -2   2   6    14732.81    14211.58    453.98 o 
  -1   2   6    32961.91    32382.55    424.43 o 
   0   2   6      817.87      685.88    100.78 o 
   1   2   6     1685.11     1932.94    132.09 o 
   2   2   6      293.92      189.60     72.91 o 
   3   2   6    16176.40    16798.69    442.95 o 
   4   2   6       22.19       37.10     64.72 o 
   5   2   6       37.26       35.59     67.00 o 
   6   2   6        0.09        0.00     59.96 o 
   7   2   6    11914.01    11434.53    483.01 o 
   8   2   6      598.71      678.00    172.58 o 
   9   2   6      377.39      322.61    148.07 o 
 -11   3   6      928.92     1003.19    209.73 o 
 -10   3   6      136.15      273.89    128.12 o 
  -9   3   6      202.91       95.64     84.18 o 
  -8   3   6    12643.44    12603.99    567.70 o 
  -7   3   6     7216.56     6935.29    280.44 o 
  -6   3   6     1378.25     1253.05    108.16 o 
  -5   3   6     4604.01     4377.91    165.57 o 
  -4   3   6    14521.25    13963.25    279.13 o 
  -3   3   6    15680.54    16596.24    242.23 o 
  -2   3   6       32.89       96.96     38.26 o 
  -1   3   6    12619.42    12370.90    237.92 o 
   0   3   6    15737.01    16223.26    301.73 o 
   1   3   6     8158.51     7917.56    223.59 o 
   2   3   6     1161.72     1367.46    116.03 o 
   3   3   6      972.58      958.66    108.12 o 
   4   3   6     2675.70     2569.43    207.26 o 
   5   3   6     6739.00     6553.87    318.78 o 
   6   3   6     6327.26     6681.83    444.97 o 
   7   3   6      731.34      736.49    208.18 o 
   8   3   6      582.99      623.72    147.53 o 
   9   3   6     4351.56     4800.84    431.56 o 
 -11   4   6      377.66      362.00    137.78 o 
 -10   4   6     8675.73     8437.48    446.40 o 
  -9   4   6       55.62      122.76     87.20 o 
  -8   4   6        8.26       46.18     64.94 o 
  -7   4   6      254.65      256.32     86.85 o 
  -6   4   6    16294.32    16931.49    427.86 o 
  -5   4   6      900.81      984.60     93.05 o 
  -4   4   6     2957.61     2917.05    106.95 o 
  -3   4   6      433.53      501.32     63.45 o 
  -2   4   6    23604.21    24533.42    348.11 o 
  -1   4   6      713.71      753.69     70.49 o 
   0   4   6    15464.89    14687.02    301.71 o 
   1   4   6       11.14        7.48     36.66 o 
   2   4   6    20991.88    19459.09    530.38 o 
   3   4   6      486.02      516.61     95.94 o 
   4   4   6     9703.74     9349.56    364.14 o 
   5   4   6      624.59      632.70    135.27 o 
   6   4   6     3356.95     3159.15    385.50 o 
   7   4   6      980.93     1287.86    264.55 o 
   8   4   6     4523.75     4342.39    453.44 o 
   9   4   6        0.08       79.78    142.39 o 
 -11   5   6      954.84     1106.96    261.72 o 
 -10   5   6        6.21      102.37     98.32 o 
  -9   5   6     4112.20     4320.42    282.64 o 
  -8   5   6    14878.73    14203.17    452.17 o 
  -7   5   6     2477.73     2311.07    201.52 o 
  -6   5   6     1542.22     1462.52    162.84 o 
  -5   5   6      445.93      433.59     98.56 o 
  -4   5   6    17893.63    17494.73    363.67 o 
  -3   5   6     1799.03     2184.14    117.80 o 
  -2   5   6     4572.40     4504.22    162.06 o 
  -1   5   6      283.04      288.85     53.65 o 
   0   5   6     3373.58     3321.36    156.23 o 
   1   5   6    18295.83    18508.19    412.94 o 
   2   5   6     5464.68     5400.32    358.50 o 
   3   5   6     2196.56     2386.27    180.92 o 
   4   5   6      116.25      150.91     72.74 o 
   5   5   6     4303.78     4174.47    379.65 o 
   6   5   6     6022.07     5958.23    451.92 o 
   7   5   6        6.78       43.60    122.93 o 
   8   5   6     2140.01     1783.86    334.06 o 
   9   5   6     1466.92     1698.79    346.70 o 
 -10   6   6      282.44      515.74    189.64 o 
  -9   6   6     5959.35     6005.21    387.89 o 
  -8   6   6       41.59       74.71     78.53 o 
  -7   6   6     3707.12     3243.96    240.72 o 
  -6   6   6      427.38      376.06     98.83 o 
  -5   6   6     8988.35     8944.44    381.98 o 
  -4   6   6      418.13      568.32    124.09 o 
  -3   6   6     3564.09     3454.89    167.52 o 
  -2   6   6     1782.15     1942.32    113.32 o 
  -1   6   6     8476.29     8647.41    275.40 o 
   0   6   6      723.91      842.87    117.45 o 
   1   6   6     2076.74     2284.84    176.28 o 
   2   6   6     1339.17     1615.13    159.56 o 
   3   6   6     7963.05     6919.71    284.82 o 
   4   6   6      644.77      622.89    146.06 o 
   5   6   6      286.50      407.29    157.77 o 
   6   6   6      191.90      288.29    159.20 o 
   7   6   6     6352.46     7164.18    538.59 o 
   8   6   6      147.95       82.08    143.03 o 
 -10   7   6       47.97      251.25    129.25 o 
  -9   7   6     2897.09     3133.12    330.09 o 
  -8   7   6     3541.59     3976.38    341.13 o 
  -7   7   6     2507.76     2450.19    228.91 o 
  -6   7   6       24.02       39.48     82.90 o 
  -5   7   6      375.02      492.73    130.65 o 
  -4   7   6     2329.17     2600.82    234.12 o 
  -3   7   6     4439.36     4057.22    215.22 o 
  -2   7   6     2635.28     2279.80    147.51 o 
  -1   7   6      379.89      250.72     64.59 o 
   0   7   6     5403.31     4805.68    234.66 o 
   1   7   6    15660.18    15634.00    487.39 o 
   2   7   6     2285.80     2700.37    204.05 o 
   3   7   6     1342.00     1249.27    197.35 o 
   4   7   6     4265.01     3946.04    315.75 o 
   5   7   6     6130.35     6098.85    373.50 o 
   6   7   6     1487.36     1428.64    303.83 o 
   7   7   6       17.38       62.85    131.99 o 
   8   7   6      602.23      628.24    231.58 o 
  -9   8   6      627.87     1033.76    213.14 o 
  -8   8   6        0.31       12.09    108.84 o 
  -7   8   6      224.60      288.23    121.71 o 
  -6   8   6    14283.17    14410.14    552.63 o 
  -5   8   6     3188.03     3578.10    285.62 o 
  -4   8   6       50.75       69.01    109.24 o 
  -3   8   6      662.84      818.33    207.29 o 
  -2   8   6    12366.06    12442.61    452.38 o 
  -1   8   6     1385.80     1277.21    135.13 o 
   0   8   6     5401.90     5438.53    264.39 o 
   1   8   6      318.14      433.78    103.79 o 
   2   8   6    10446.96    10395.23    622.61 o 
   3   8   6       28.31       42.26     76.49 o 
   4   8   6     6960.53     6649.23    388.51 o 
   5   8   6      484.84      682.87    167.67 o 
   6   8   6     2029.47     1275.53    275.63 o 
   7   8   6       81.74      144.40    182.38 o 
  -8   9   6     5122.53     5358.28    414.29 o 
  -7   9   6     1436.01     1626.01    256.17 o 
  -6   9   6      117.43      185.94    106.28 o 
  -5   9   6     3006.76     2455.97    360.63 o 
  -4   9   6     3398.00     3454.72    394.81 o 
  -3   9   6     1291.42     1637.51    289.63 o 
  -2   9   6     1123.39     1431.07    200.53 o 
  -1   9   6      987.61     1209.73    185.43 o 
   0   9   6     7896.41     7766.62    327.99 o 
   1   9   6     1577.82     1355.08    207.19 o 
   2   9   6     1051.71      921.84    179.96 o 
   3   9   6       40.08      103.09     90.90 o 
   4   9   6     4516.60     4360.15    353.67 o 
   5   9   6     2135.83     1966.12    275.50 o 
   6   9   6     1674.98     1777.35    341.26 o 
  -7  10   6     3004.93     3215.41    452.58 o 
  -6  10   6      172.96      180.55    179.18 o 
  -5  10   6     5519.00     5754.20    495.90 o 
  -4  10   6      235.98      208.25    157.29 o 
  -3  10   6      369.39      389.52    181.94 o 
  -2  10   6      128.87      141.36    117.26 o 
  -1  10   6    11437.08    11183.41    482.50 o 
   0  10   6       40.16      192.80    117.15 o 
   1  10   6       50.80       78.29     95.18 o 
   2  10   6      783.76      654.20    164.54 o 
   3  10   6     6196.97     6409.10    404.90 o 
   4  10   6      729.97      831.91    192.30 o 
   5  10   6       91.10      312.91    120.16 o 
  -5  11   6     2409.82     2760.49    426.51 o 
  -4  11   6     1533.37     1391.14    313.28 o 
  -3  11   6     3758.78     3927.27    445.01 o 
  -2  11   6      125.55      219.02    145.25 o 
  -1  11   6      190.13      367.36    148.67 o 
   0  11   6      861.91     1063.25    246.92 o 
   1  11   6     3961.41     4340.65    449.95 o 
   2  11   6      416.64      446.43    142.02 o 
   3  11   6        0.19      239.25    121.77 o 
  -2  12   6     3200.71     2872.17    585.42 o 
  -1  12   6     1492.32     2210.99    518.68 o 
   0  12   6     1167.96     1129.86    252.07 o 
 -11   0   7     1337.28     1346.20    415.86 o 
  -9   0   7     4851.33     4479.98    345.87 o 
  -7   0   7     2741.76     2880.38    259.21 o 
  -5   0   7     1799.72     1872.97    132.44 o 
  -3   0   7    28059.29    29654.91    732.98 o 
  -1   0   7     7873.52     7365.70    452.54 o 
   1   0   7    54171.77    52224.46   1268.63 o 
   3   0   7     5980.98     4961.30    439.91 o 
   5   0   7    14789.47    15251.88    838.74 o 
   7   0   7       27.86        0.00    154.32 o 
 -12   1   7      741.88      690.55    257.12 o 
 -11   1   7     4168.72     4096.04    456.38 o 
 -10   1   7     3173.38     2526.75    469.68 o 
  -9   1   7     6397.79     6221.66    350.84 o 
  -8   1   7      878.25     1032.72    137.99 o 
  -7   1   7     6058.71     5998.24    249.61 o 
  -6   1   7     5363.81     5142.08    228.49 o 
  -5   1   7    12574.32    11933.07    263.87 o 
  -4   1   7      177.73      159.55     50.32 o 
  -3   1   7    14422.56    13723.62    268.60 o 
  -2   1   7     9778.86     9317.41    220.87 o 
  -1   1   7     8655.46     9719.40    251.11 o 
   0   1   7     4478.03     3740.27    240.62 o 
   1   1   7     3856.19     3603.75    244.84 o 
   2   1   7     7770.50     7568.83    364.85 o 
   3   1   7     1630.30     1735.50    213.63 o 
   4   1   7     2572.62     2439.74    211.51 o 
   5   1   7      241.10      216.22     96.47 o 
   6   1   7     4353.90     3958.80    279.30 o 
   7   1   7     7915.08     8256.80    405.17 o 
   8   1   7     1164.47     1276.45    278.89 o 
   9   1   7      364.27      456.81    169.02 o 
 -12   2   7     7708.07     7642.44    600.51 o 
 -11   2   7       42.20       54.21    136.45 o 
 -10   2   7     1176.74     1031.79    196.24 o 
  -9   2   7       71.35      112.30     89.56 o 
  -8   2   7    14864.44    14214.16    501.49 o 
  -7   2   7      462.71      456.64     80.95 o 
  -6   2   7       32.69       48.75     40.06 o 
  -5   2   7       22.98       13.36     35.98 o 
  -4   2   7    44549.71    45622.36    746.55 o 
  -3   2   7     7817.46     7246.27    203.70 o 
  -2   2   7     1881.32     1720.10    122.91 o 
  -1   2   7     1791.73     2145.58    125.49 o 
   0   2   7    34927.11    35938.80   1139.91 o 
   1   2   7     3646.18     2954.95    188.99 o 
   2   2   7     5017.73     4646.83    240.05 o 
   3   2   7        0.47       19.97     58.92 o 
   4   2   7     4491.06     4656.10    266.12 o 
   5   2   7        9.06       67.22     71.44 o 
   6   2   7     7849.02     7823.35    376.10 o 
   7   2   7        7.26       42.75     90.70 o 
   8   2   7     3580.27     3570.04    335.45 o 
   9   2   7        0.42       45.93    118.10 o 
 -11   3   7     2353.21     2501.19    304.95 o 
 -10   3   7     4042.14     4049.05    342.89 o 
  -9   3   7      341.93      369.99    119.26 o 
  -8   3   7      397.47      395.78    118.98 o 
  -7   3   7     1483.17     1597.91    163.23 o 
  -6   3   7     4836.72     4579.88    181.60 o 
  -5   3   7     4116.29     4276.56    171.61 o 
  -4   3   7      228.96      283.77     42.45 o 
  -3   3   7      140.89      345.28     51.90 o 
  -2   3   7    12965.56    13274.58    259.98 o 
  -1   3   7     9249.59     8459.98    212.02 o 
   0   3   7     5202.54     5239.05    284.37 o 
   1   3   7     4904.01     4527.39    224.97 o 
   2   3   7    13534.17    13717.05    362.16 o 
   3   3   7     9887.83     9360.02    360.75 o 
   4   3   7     1835.82     1555.94    160.78 o 
   5   3   7     1870.62     2006.14    189.34 o 
   6   3   7     3484.68     3541.69    304.18 o 
   7   3   7     2062.64     2178.84    287.43 o 
   8   3   7     1849.49     1764.10    266.21 o 
   9   3   7        3.95       24.05    119.55 o 
 -11   4   7     1485.16     1439.91    246.04 o 
 -10   4   7       70.31      252.69    116.57 o 
  -9   4   7     6001.31     5746.32    358.95 o 
  -8   4   7      276.26      261.62     93.14 o 
  -7   4   7    13600.80    12928.45    400.20 o 
  -6   4   7       11.81       56.23     59.29 o 
  -5   4   7    17594.12    16439.04    394.31 o 
  -4   4   7      156.04      117.69     50.79 o 
  -3   4   7    18879.08    19218.95    467.79 o 
  -2   4   7     1097.33     1071.11     93.10 o 
  -1   4   7     9942.37     9637.02    231.88 o 
   0   4   7       32.56       98.29     45.04 o 
   1   4   7    17037.23    17766.04    364.85 o 
   2   4   7     1433.69     1210.70    122.97 o 
   3   4   7      574.10      531.05     92.64 o 
   4   4   7      937.22      821.40    117.72 o 
   5   4   7    12627.31    12510.73    406.75 o 
   6   4   7      118.18      195.61     93.51 o 
   7   4   7      425.69      535.58    153.05 o 
   8   4   7      454.25      527.82    170.94 o 
   9   4   7     6951.77     7326.56    483.53 o 
 -11   5   7     4824.18     4916.18    502.71 o 
 -10   5   7     1828.77     1931.66    270.29 o 
  -9   5   7      982.29      915.89    190.36 o 
  -8   5   7      357.73      392.21    109.52 o 
  -7   5   7     3704.75     3821.46    242.30 o 
  -6   5   7    10444.55    10127.84    353.60 o 
  -5   5   7     9879.59     9560.47    329.54 o 
  -4   5   7      995.14      938.23    110.99 o 
  -3   5   7     1581.99     1729.76    115.45 o 
  -2   5   7     1915.95     1959.85    120.89 o 
  -1   5   7    18711.54    18072.38    316.64 o 
   0   5   7     1267.56     1519.74    128.47 o 
   1   5   7     2227.00     2137.88    151.62 o 
   2   5   7     2494.43     2269.90    148.66 o 
   3   5   7    10424.21    10110.22    344.95 o 
   4   5   7      672.67      796.17    150.09 o 
   5   5   7      552.17      623.51    190.32 o 
   6   5   7      883.76      906.58    234.24 o 
   7   5   7     4287.46     4107.04    453.07 o 
   8   5   7     2750.23     2751.40    333.37 o 
 -10   6   7      711.42      762.79    226.77 o 
  -9   6   7        7.28       75.90     88.76 o 
  -8   6   7     7712.61     7405.15    347.48 o 
  -7   6   7      176.07      216.14     87.38 o 
  -6   6   7      160.94      100.78     74.50 o 
  -5   6   7        2.72       35.20     71.20 o 
  -4   6   7     2451.91     2448.02    214.12 o 
  -3   6   7      284.54      387.50     73.03 o 
  -2   6   7     1956.26     2191.88    133.71 o 
  -1   6   7      983.92     1124.39    118.18 o 
   0   6   7     7160.88     7505.64    253.55 o 
   1   6   7       10.97       19.45     47.70 o 
   2   6   7     1906.18     1554.40    164.51 o 
   3   6   7      433.96      448.32    104.76 o 
   4   6   7    18761.91    18460.88    610.09 o 
   5   6   7       94.86      107.16    110.82 o 
   6   6   7     1059.94     1015.88    254.36 o 
   7   6   7       28.79       18.87    119.77 o 
   8   6   7     3710.85     4273.52    494.63 o 
 -10   7   7     3411.93     4114.69    474.98 o 
  -9   7   7      334.85      397.97    142.04 o 
  -8   7   7       45.49      128.62    105.08 o 
  -7   7   7     2799.98     3205.19    299.56 o 
  -6   7   7    12770.55    13569.19    664.46 o 
  -5   7   7     2608.49     2816.17    258.81 o 
  -4   7   7      158.19      238.07    104.27 o 
  -3   7   7     1680.70     1789.11    269.15 o 
  -2   7   7     9108.91     9067.86    291.81 o 
  -1   7   7     5286.31     5302.89    221.50 o 
   0   7   7      275.51      245.68     69.18 o 
   1   7   7        6.96       50.56     58.69 o 
   2   7   7     6193.91     5597.57    273.64 o 
   3   7   7     5823.40     5883.01    351.06 o 
   4   7   7     3975.03     4536.59    321.42 o 
   5   7   7       63.01       27.04    109.05 o 
   6   7   7     1277.13     1513.58    302.56 o 
   7   7   7     1873.29     1755.48    353.38 o 
  -9   8   7     5707.33     5603.18    410.35 o 
  -8   8   7      398.84      391.04    143.54 o 
  -7   8   7     5113.13     5071.14    371.02 o 
  -6   8   7       68.96        0.00     76.19 o 
  -5   8   7    11831.41    11791.71    480.81 o 
  -4   8   7      101.91       98.93    122.36 o 
  -3   8   7     8462.07     8362.91    509.57 o 
  -2   8   7      529.05      626.20    138.18 o 
  -1   8   7     1600.26     1422.13    144.05 o 
   0   8   7       79.18      182.46     70.17 o 
   1   8   7    17904.86    18158.45    493.16 o 
   2   8   7       67.79      171.49     99.97 o 
   3   8   7      389.57      559.04    146.70 o 
   4   8   7      683.85      985.73    195.89 o 
   5   8   7     7485.28     6857.82    421.55 o 
   6   8   7        7.50      239.17    147.57 o 
  -8   9   7        3.09       15.19    110.55 o 
  -7   9   7     2809.28     2317.69    297.40 o 
  -6   9   7     1175.74     1292.09    294.87 o 
  -5   9   7     6449.56     5905.49    479.08 o 
  -4   9   7       30.13      122.15    134.88 o 
  -3   9   7     3205.47     2993.59    368.00 o 
  -2   9   7     1296.00     1149.39    248.74 o 
  -1   9   7     7145.94     7166.57    374.54 o 
   0   9   7      557.41      635.23    102.13 o 
   1   9   7     1086.89     1256.82    202.06 o 
   2   9   7     2759.53     2618.25    287.00 o 
   3   9   7     6732.75     6360.50    464.80 o 
   4   9   7      127.00      195.66    112.04 o 
   5   9   7       67.18      164.84     93.12 o 
  -7  10   7      452.29      410.37    231.36 o 
  -6  10   7        0.14        0.00    147.25 o 
  -5  10   7      105.57      178.53    165.17 o 
  -4  10   7     9255.78     9221.27    602.94 o 
  -3  10   7       20.14       46.26    123.65 o 
  -2  10   7       36.17       12.26    101.36 o 
  -1  10   7       18.26       94.80     86.34 o 
   0  10   7     4775.89     4572.48    422.18 o 
   1  10   7      243.86      230.17    120.62 o 
   2  10   7      983.75     1328.11    230.55 o 
   3  10   7      353.61      417.96    136.30 o 
   4  10   7     2476.10     2366.14    308.09 o 
  -5  11   7      261.15      203.22    186.64 o 
  -4  11   7        0.89      123.02    162.58 o 
  -3  11   7      392.45      522.15    223.26 o 
  -2  11   7     4410.08     4840.75    458.04 o 
  -1  11   7      284.28      442.52    242.10 o 
   0  11   7     2293.82     2944.37    385.02 o 
   1  11   7      180.69      601.34    184.76 o 
   2  11   7     5197.38     5599.89    393.85 o 
 -12   0   8     2157.26     2067.89    548.14 o 
 -10   0   8     9781.65     9898.96    851.17 o 
  -8   0   8     1366.08     1568.64    234.69 o 
  -6   0   8     8434.40     7806.05    394.45 o 
  -4   0   8      102.97       82.96     51.35 o 
  -2   0   8    17355.14    18342.79    528.79 o 
   0   0   8     5351.64     6101.87    459.55 o 
   2   0   8    21410.60    22464.66    927.93 o 
   4   0   8     2814.84     2743.10    404.44 o 
   6   0   8     8911.78     8983.86    717.69 o 
   8   0   8     1476.20     1487.49    420.07 o 
 -12   1   8     5505.21     5994.85   1046.47 o 
 -11   1   8      208.10      108.82    137.35 o 
 -10   1   8      719.74      977.78    187.33 o 
  -9   1   8     4615.10     4490.44    312.04 o 
  -8   1   8     4395.15     4611.18    239.34 o 
  -7   1   8     1140.97     1224.05    143.16 o 
  -6   1   8        1.26       23.71     42.23 o 
  -5   1   8     5097.30     4944.85    180.87 o 
  -4   1   8     8270.08     8136.47    224.32 o 
  -3   1   8    10258.75     9306.49    237.12 o 
  -2   1   8      669.85      655.78     90.03 o 
  -1   1   8     6796.07     6813.00    268.23 o 
   0   1   8    31885.02    30479.50    714.87 o 
   1   1   8    13994.65    13540.28    494.86 o 
   2   1   8      869.74      921.33    170.83 o 
   3   1   8     2485.42     2882.10    277.23 o 
   4   1   8     7005.25     6921.19    407.06 o 
   5   1   8     4698.38     4879.01    360.85 o 
   6   1   8      703.49      583.96    185.44 o 
   7   1   8       59.71       22.45    118.94 o 
   8   1   8     1007.82     1346.80    416.87 o 
   9   1   8     3297.96     3301.95    438.18 o 
 -12   2   8       25.07        0.00    156.74 o 
 -11   2   8     8485.57     7604.86    567.99 o 
 -10   2   8      783.97      860.19    187.28 o 
  -9   2   8     2478.15     2400.29    259.15 o 
  -8   2   8      170.37      277.59    109.44 o 
  -7   2   8    11882.09    11543.17    351.14 o 
  -6   2   8     1056.24      894.45    103.42 o 
  -5   2   8    10275.07    10094.58    263.62 o 
  -4   2   8      460.70      372.44     70.12 o 
  -3   2   8    17418.82    17315.48    329.43 o 
  -2   2   8      585.83      648.85     93.04 o 
  -1   2   8    13372.84    12556.25    308.21 o 
   0   2   8     3421.80     3405.89    204.41 o 
   1   2   8     6294.72     6280.09    343.45 o 
   2   2   8      176.54       80.25     80.46 o 
   3   2   8     9790.86     8877.87    438.58 o 
   4   2   8     2046.91     1674.60    199.68 o 
   5   2   8     1559.71     1497.83    202.68 o 
   6   2   8       56.04      125.43     98.03 o 
   7   2   8     5360.29     5266.86    363.18 o 
   8   2   8       13.95       25.98    110.50 o 
   9   2   8        5.70       49.30    136.27 o 
 -11   3   8      920.85     1318.85    228.74 o 
 -10   3   8      900.48      655.26    166.04 o 
  -9   3   8     4875.67     4484.18    313.33 o 
  -8   3   8     9751.74     9775.64    434.11 o 
  -7   3   8     1922.53     1949.46    180.55 o 
  -6   3   8       23.74       73.15     48.00 o 
  -5   3   8     3559.79     3418.67    166.36 o 
  -4   3   8    12955.90    12661.65    295.61 o 
  -3   3   8     3659.02     3824.52    148.20 o 
  -2   3   8       30.23       41.58     34.40 o 
  -1   3   8     6610.10     6529.14    227.12 o 
   0   3   8     1722.66     2068.80    183.97 o 
   1   3   8     6416.54     6338.68    292.08 o 
   2   3   8     1992.18     1904.87    190.82 o 
   3   3   8     2217.42     2113.74    211.01 o 
   4   3   8     7115.65     6840.41    615.28 o 
   5   3   8     3077.71     3319.51    235.47 o 
   6   3   8     2484.41     2563.26    282.00 o 
   7   3   8       28.46       57.29     99.89 o 
   8   3   8     2642.69     3095.75    339.09 o 
 -11   4   8      184.50      236.12    127.13 o 
 -10   4   8     5281.07     5096.61    366.73 o 
  -9   4   8     1199.36     1100.04    197.65 o 
  -8   4   8     3583.78     3957.53    254.82 o 
  -7   4   8      214.35      355.75    101.61 o 
  -6   4   8    18265.09    18323.19    554.28 o 
  -5   4   8      661.56      588.96     90.01 o 
  -4   4   8      179.38      240.98     71.92 o 
  -3   4   8     1472.59     1315.43    104.90 o 
  -2   4   8    36237.61    36332.99    687.68 o 
  -1   4   8      266.75      330.60     63.99 o 
   0   4   8      826.92      860.60    115.64 o 
   1   4   8      682.81      670.54     98.21 o 
   2   4   8    22150.77    21169.63    552.51 o 
   3   4   8      844.03     1082.38    145.60 o 
   4   4   8     2316.23     2351.52    204.38 o 
   5   4   8      293.48      358.41    106.96 o 
   6   4   8     5108.50     4741.87    358.22 o 
   7   4   8       46.09       97.18    110.66 o 
   8   4   8     3186.25     3505.07    369.05 o 
 -11   5   8      153.04      236.34    137.90 o 
 -10   5   8     1608.78     1516.85    247.98 o 
  -9   5   8     2530.16     2188.60    271.26 o 
  -8   5   8     3693.93     3720.00    265.80 o 
  -7   5   8     3126.13     2956.01    231.35 o 
  -6   5   8      980.85      943.15    144.28 o 
  -5   5   8     5256.57     4462.99    318.59 o 
  -4   5   8    11130.24    11316.10    326.19 o 
  -3   5   8     4525.64     4722.31    178.78 o 
  -2   5   8        2.43       68.87     45.51 o 
  -1   5   8     1665.48     1831.04    124.55 o 
   0   5   8    15324.41    15603.60    360.48 o 
   1   5   8     2227.15     1978.96    155.79 o 
   2   5   8     1084.03      959.64    123.47 o 
   3   5   8      646.72      628.40    107.58 o 
   4   5   8    14047.02    13556.46    432.19 o 
   5   5   8     4109.56     3516.38    317.35 o 
   6   5   8     1350.07     1420.98    237.92 o 
   7   5   8      113.28      121.30    135.00 o 
   8   5   8     3771.19     4008.25    404.47 o 
 -10   6   8      254.08      322.49    140.05 o 
  -9   6   8      392.73      564.93    142.33 o 
  -8   6   8      646.69      697.50    143.08 o 
  -7   6   8     3911.07     3833.95    267.88 o 
  -6   6   8      623.26      588.15    143.86 o 
  -5   6   8     3820.74     3798.08    269.05 o 
  -4   6   8      180.13      257.26     97.73 o 
  -3   6   8     4311.93     4434.44    261.46 o 
  -2   6   8     1585.03     1728.75    156.17 o 
  -1   6   8     3403.18     2986.46    170.44 o 
   0   6   8     1464.58     1324.66    136.22 o 
   1   6   8     3248.07     2751.99    184.90 o 
   2   6   8     1505.73     1434.61    150.64 o 
   3   6   8    10494.10    10249.01    337.13 o 
   4   6   8      459.13      448.63     99.91 o 
   5   6   8     2143.25     2159.80    237.31 o 
   6   6   8        7.80       33.33     83.37 o 
   7   6   8     6808.62     7023.62    464.62 o 
 -10   7   8      696.31     1064.50    254.55 o 
  -9   7   8     3286.45     3033.80    328.29 o 
  -8   7   8     3506.15     3588.61    283.58 o 
  -7   7   8     1874.09     1863.14    249.78 o 
  -6   7   8        2.96       24.41     79.60 o 
  -5   7   8     5714.25     5756.97    331.02 o 
  -4   7   8     7721.57     8168.62    375.40 o 
  -3   7   8     5191.00     4956.59    421.17 o 
  -2   7   8      225.33      262.17     83.42 o 
  -1   7   8     3877.17     3937.77    202.40 o 
   0   7   8     2356.99     2685.88    185.82 o 
   1   7   8     4058.40     4089.02    221.26 o 
   2   7   8     1809.90     1703.58    166.96 o 
   3   7   8     1944.06     2113.54    220.36 o 
   4   7   8     2927.59     3184.70    312.09 o 
   5   7   8     4222.22     3927.49    440.16 o 
   6   7   8      226.64      278.98    160.84 o 
   7   7   8       57.12       54.76    119.14 o 
  -9   8   8       26.18      166.11    126.35 o 
  -8   8   8      497.80      559.87    163.39 o 
  -7   8   8      862.45     1328.88    233.76 o 
  -6   8   8    12387.32    12971.76    534.41 o 
  -5   8   8     1194.78     1261.67    272.92 o 
  -4   8   8       39.16       63.90    120.86 o 
  -3   8   8      608.97      494.78    173.34 o 
  -2   8   8    15167.68    15199.11    518.15 o 
  -1   8   8      483.99      424.52     91.58 o 
   0   8   8      708.89      640.60    112.00 o 
   1   8   8       21.10       37.81     60.91 o 
   2   8   8     8136.94     8050.12    325.32 o 
   3   8   8      229.99      515.32    142.64 o 
   4   8   8     1932.09     2123.23    281.19 o 
   5   8   8       68.71      125.09    130.16 o 
   6   8   8     3734.75     3352.63    451.51 o 
  -8   9   8     4541.77     4780.23    399.94 o 
  -7   9   8      774.01     1016.57    282.99 o 
  -6   9   8        9.59       53.68    142.96 o 
  -5   9   8     1459.00     1402.32    298.57 o 
  -4   9   8     5397.93     5555.30    474.40 o 
  -3   9   8      790.45      569.92    199.48 o 
  -2   9   8        1.15        8.68    117.07 o 
  -1   9   8      681.50      827.19    168.30 o 
   0   9   8     2163.05     2431.87    198.70 o 
   1   9   8     1766.57     1429.50    189.29 o 
   2   9   8      291.16      344.60    129.09 o 
   3   9   8       16.24       87.81     92.19 o 
   4   9   8     4526.84     4817.56    397.93 o 
   5   9   8     1313.84     1584.04    257.39 o 
  -6  10   8      402.39      426.16    212.87 o 
  -5  10   8     2103.86     2311.16    385.88 o 
  -4  10   8      260.46      369.16    190.32 o 
  -3  10   8     5039.48     4783.27    453.54 o 
  -2  10   8      280.48      193.38    156.71 o 
  -1  10   8     3416.25     3733.05    409.74 o 
   0  10   8      104.73      303.78    135.83 o 
   1  10   8     1243.25     1721.82    216.75 o 
   2  10   8      404.23      252.60    121.61 o 
   3  10   8     5268.14     5911.64    405.84 o 
  -4  11   8     1287.47     1272.31    314.36 o 
  -3  11   8     1822.19     1815.43    360.41 o 
  -2  11   8       56.76      148.24    108.95 o 
  -1  11   8     2421.29     2255.48    519.68 o 
   0  11   8     1735.71     1938.89    324.69 o 
   1  11   8     4038.30     4556.57    472.52 o 
 -11   0   9      232.66      433.90    278.18 o 
  -9   0   9     9365.71     9546.25    520.84 o 
  -7   0   9     2818.64     2602.32    278.44 o 
  -5   0   9     5108.21     4916.61    451.69 o 
  -3   0   9    11883.87    11584.55    455.93 o 
  -1   0   9    19603.16    17759.29    801.87 o 
   1   0   9    16821.22    16826.75    824.91 o 
   3   0   9    13798.65    12846.48    775.01 o 
   5   0   9     4749.32     5264.93    559.76 o 
   7   0   9      814.10      812.69    319.46 o 
 -12   1   9     1783.84     1967.36    387.14 o 
 -11   1   9     5532.60     5370.99    522.05 o 
 -10   1   9     1690.60     1510.98    231.54 o 
  -9   1   9     1594.20     1533.30    223.15 o 
  -8   1   9     2798.42     3227.93    218.88 o 
  -7   1   9    10579.22     9905.12    338.90 o 
  -6   1   9     4588.20     4651.49    227.15 o 
  -5   1   9     3993.00     3942.04    169.86 o 
  -4   1   9     1313.14     1246.60    111.80 o 
  -3   1   9     7850.03     7554.96    226.98 o 
  -2   1   9    13690.79    12694.61    323.95 o 
  -1   1   9     1813.10     1519.61    198.97 o 
   0   1   9        8.52       16.44     64.19 o 
   1   1   9     1850.32     1939.98    233.98 o 
   2   1   9    15405.36    13680.00    736.53 o 
   3   1   9     6260.11     5903.34    379.36 o 
   4   1   9        7.52        0.00     82.14 o 
   5   1   9     1642.58     1719.18    269.83 o 
   6   1   9     4321.94     4070.32    378.82 o 
   7   1   9     3082.10     3270.34    379.86 o 
   8   1   9      239.29      431.30    307.24 o 
 -11   2   9       91.55      123.62    156.52 o 
 -10   2   9     2798.54     2786.18    296.34 o 
  -9   2   9       48.25      125.59     86.22 o 
  -8   2   9     7624.02     7674.24    387.05 o 
  -7   2   9      117.67      116.70     67.35 o 
  -6   2   9     2802.94     2669.04    159.64 o 
  -5   2   9      160.12      211.24     63.25 o 
  -4   2   9    12700.13    11893.96    293.75 o 
  -3   2   9       59.73      120.68     49.21 o 
  -2   2   9     1415.75     1330.87    128.89 o 
  -1   2   9     1710.79     1357.14    157.60 o 
   0   2   9    24303.35    24198.34    603.69 o 
   1   2   9     1004.57     1095.78    218.95 o 
   2   2   9     1471.63     1335.39    211.86 o 
   3   2   9      664.64      460.24    146.58 o 
   4   2   9    19181.11    19975.45    716.63 o 
   5   2   9      129.39      213.72    131.36 o 
   6   2   9     1530.57     1901.57    297.64 o 
   7   2   9      115.32      175.67    155.03 o 
   8   2   9     3634.08     3646.52    448.80 o 
 -11   3   9     3922.71     3640.61    354.40 o 
 -10   3   9     5091.43     5116.70    366.13 o 
  -9   3   9      118.65      124.59     92.06 o 
  -8   3   9     1600.35     1551.06    221.46 o 
  -7   3   9     4142.30     4170.39    245.28 o 
  -6   3   9     6833.14     6433.08    234.20 o 
  -5   3   9     3752.97     3213.17    169.95 o 
  -4   3   9       27.21       52.56     44.94 o 
  -3   3   9     5968.40     5851.20    250.07 o 
  -2   3   9     6946.37     6881.00    253.14 o 
  -1   3   9     4169.06     4105.78    238.00 o 
   0   3   9      460.46      564.35    118.63 o 
   1   3   9     4345.13     3894.70    246.18 o 
   2   3   9     6840.59     5700.30    365.52 o 
   3   3   9     2302.84     2683.90    291.93 o 
   4   3   9      554.07      458.01    132.03 o 
   5   3   9      841.33     1114.68    169.43 o 
   6   3   9     2879.17     3166.47    317.62 o 
   7   3   9     2719.28     2716.97    319.43 o 
   8   3   9      342.27      352.41    173.26 o 
 -11   4   9      466.58      417.34    154.38 o 
 -10   4   9       43.89      160.19    112.72 o 
  -9   4   9    14809.21    14202.98    571.34 o 
  -8   4   9       37.36       44.60     80.23 o 
  -7   4   9      966.84      785.41    136.65 o 
  -6   4   9        0.36        3.09     61.85 o 
  -5   4   9    22737.68    21718.21    509.35 o 
  -4   4   9     3004.90     3157.91    185.31 o 
  -3   4   9     7869.68     8267.34    235.29 o 
  -2   4   9      437.87      448.83     75.95 o 
  -1   4   9     7748.19     7691.31    359.31 o 
   0   4   9      377.94      458.08     92.36 o 
   1   4   9    13584.83    12391.84    375.58 o 
   2   4   9      286.98      182.96     65.66 o 
   3   4   9     1559.76     1690.27    180.62 o 
   4   4   9     2334.32     2591.45    222.16 o 
   5   4   9    11590.75    11709.06    428.95 o 
   6   4   9       72.26       18.94    101.06 o 
   7   4   9      693.96      598.35    186.05 o 
   8   4   9       83.44      254.56    167.90 o 
 -11   5   9     4156.68     4287.28    395.57 o 
 -10   5   9     2160.67     2573.11    307.03 o 
  -9   5   9      224.23      139.32     97.46 o 
  -8   5   9     2012.53     1872.44    208.22 o 
  -7   5   9     6342.19     6307.79    306.40 o 
  -6   5   9     2938.22     2860.37    224.45 o 
  -5   5   9     5406.43     5305.65    298.20 o 
  -4   5   9      836.41      798.80    115.84 o 
  -3   5   9    11870.32    11373.17    393.95 o 
  -2   5   9     3855.43     3734.76    173.08 o 
  -1   5   9     9491.22     9118.50    314.04 o 
   0   5   9      148.81       95.88     64.55 o 
   1   5   9     7282.67     7168.63    267.47 o 
   2   5   9     2887.00     2582.26    187.86 o 
   3   5   9     5119.28     4891.81    271.12 o 
   4   5   9      111.52      104.38     75.10 o 
   5   5   9     1722.91     1539.34    240.79 o 
   6   5   9     4497.04     5024.64    391.58 o 
   7   5   9     2285.08     2626.14    330.79 o 
 -10   6   9     1966.97     1942.01    282.42 o 
  -9   6   9      872.02      870.32    188.41 o 
  -8   6   9     4176.42     4182.00    308.32 o 
  -7   6   9       14.23        0.00     72.55 o 
  -6   6   9        8.66       34.94     82.48 o 
  -5   6   9      841.56      982.12    168.58 o 
  -4   6   9    14989.36    15190.65    495.68 o 
  -3   6   9       94.07      114.29     80.74 o 
  -2   6   9        1.08        8.78     54.57 o 
  -1   6   9       99.87      169.41     72.25 o 
   0   6   9    10530.11    10734.62    326.90 o 
   1   6   9      453.59      392.90     88.61 o 
   2   6   9      247.48      236.01     77.17 o 
   3   6   9      109.84      117.98     68.31 o 
   4   6   9     7852.47     7156.10    410.08 o 
   5   6   9      322.06      363.93    123.84 o 
   6   6   9      220.46      149.74    116.60 o 
   7   6   9       15.67        0.00    128.64 o 
  -9   7   9       37.87      107.81     95.00 o 
  -8   7   9     2443.13     2396.57    290.52 o 
  -7   7   9     1655.84     2201.18    271.09 o 
  -6   7   9     5867.19     5837.98    354.78 o 
  -5   7   9        5.14       76.22     87.57 o 
  -4   7   9        6.99       12.81     83.03 o 
  -3   7   9     5363.28     4933.25    561.07 o 
  -2   7   9     7684.83     7174.26    298.61 o 
  -1   7   9      759.45      855.93    135.61 o 
   0   7   9      979.60     1113.64    137.28 o 
   1   7   9     3077.47     3395.71    220.48 o 
   2   7   9     4712.42     4639.63    244.74 o 
   3   7   9     4039.73     4327.63    292.36 o 
   4   7   9      667.28      709.40    146.71 o 
   5   7   9     1328.99     1232.52    223.58 o 
   6   7   9     3198.44     3852.01    378.86 o 
  -9   8   9     5317.57     5886.66    435.26 o 
  -8   8   9       23.61      157.94    119.04 o 
  -7   8   9      869.05      842.79    186.02 o 
  -6   8   9      195.40       74.66    136.74 o 
  -5   8   9     9177.63     9284.94    644.44 o 
  -4   8   9      499.65      369.54    168.51 o 
  -3   8   9     5575.62     6040.77    454.98 o 
  -2   8   9        8.82       33.31    119.61 o 
  -1   8   9     9376.89     9771.71    329.27 o 
   0   8   9     1010.95     1261.41    149.26 o 
   1   8   9     4548.87     4457.26    247.11 o 
   2   8   9      110.12      340.32    101.09 o 
   3   8   9     1366.69     1114.80    176.70 o 
   4   8   9      650.29      721.46    153.30 o 
   5   8   9     4732.53     4657.31    402.53 o 
  -7   9   9     3319.24     3161.38    443.08 o 
  -6   9   9     1797.89     1780.21    345.68 o 
  -5   9   9      689.13      771.27    236.58 o 
  -4   9   9        9.59       97.74    135.76 o 
  -3   9   9     3353.20     3442.87    448.93 o 
  -2   9   9     2238.04     2019.92    321.96 o 
  -1   9   9     1527.94     1538.09    217.95 o 
   0   9   9      241.33      266.29     88.63 o 
   1   9   9     1914.67     1803.85    211.87 o 
   2   9   9     1438.35     1455.74    203.34 o 
   3   9   9     3963.12     4341.19    324.14 o 
   4   9   9        2.41      216.45     90.69 o 
  -6  10   9     1184.87     1668.19    355.05 o 
  -5  10   9      241.42      226.33    174.25 o 
  -4  10   9     5579.51     5462.63    710.68 o 
  -3  10   9      261.26      186.18    171.70 o 
  -2  10   9      755.29      938.81    262.03 o 
  -1  10   9      612.50      456.35    179.02 o 
   0  10   9     3443.54     4206.47    437.03 o 
   1  10   9       35.85       97.58     82.37 o 
   2  10   9      510.93      772.63    147.77 o 
   3  10   9      166.95      456.88    119.79 o 
  -3  11   9     1025.31     1033.92    294.35 o 
  -2  11   9     7718.59     7913.23    826.12 o 
  -1  11   9       85.68      211.24    127.46 o 
   0  11   9       24.07      321.27    170.75 o 
 -10   0  10     8742.25     9639.62    862.59 o 
  -8   0  10     9162.67     8702.53    488.03 o 
  -6   0  10    16102.33    15914.87    604.31 o 
  -4   0  10     2527.84     2536.80    259.09 o 
  -2   0  10    14745.77    15676.76    790.44 o 
   0   0  10     2262.39     2307.99    362.95 o 
   2   0  10    12982.14    12785.95    790.04 o 
   4   0  10      754.64      660.97    262.55 o 
   6   0  10    13597.63    12199.34    904.08 o 
   8   0  10      219.17      138.29    271.76 o 
 -11   1  10        6.36        0.00    134.21 o 
 -10   1  10     2299.21     2143.46    268.62 o 
  -9   1  10     5380.60     5351.02    340.33 o 
  -8   1  10     3538.71     3638.69    237.56 o 
  -7   1  10       13.79       15.73     56.55 o 
  -6   1  10      115.91      156.09     68.34 o 
  -5   1  10     9850.87     9471.14    271.05 o 
  -4   1  10     8051.08     7359.79    237.98 o 
  -3   1  10      458.81      418.53     78.07 o 
  -2   1  10      638.48      591.99    116.02 o 
  -1   1  10    10052.80     9239.71    859.28 o 
   0   1  10    20712.14    19065.20    904.68 o 
   1   1  10     2703.31     2510.89    273.86 o 
   2   1  10      689.95      592.41    164.04 o 
   3   1  10     3448.95     3487.57    336.22 o 
   4   1  10    12519.57    11931.63    609.77 o 
   5   1  10     3745.65     4201.78    385.07 o 
   6   1  10       96.37      110.39    136.40 o 
   7   1  10      985.73      935.46    255.85 o 
   8   1  10     1148.48     1155.20    436.31 o 
 -11   2  10     7224.25     6333.65    517.57 o 
 -10   2  10      377.51      576.52    159.83 o 
  -9   2  10       71.80      132.25     98.43 o 
  -8   2  10     1187.18     1036.99    180.88 o 
  -7   2  10    13428.06    12928.59    400.87 o 
  -6   2  10      133.94      250.80     70.09 o 
  -5   2  10     1321.83     1243.08    124.72 o 
  -4   2  10      607.59      708.52     97.03 o 
  -3   2  10    16701.84    16848.28    451.75 o 
  -2   2  10     1000.17     1067.84    125.90 o 
  -1   2  10     7242.79     6369.76    327.47 o 
   0   2  10      417.36      389.96    125.81 o 
   1   2  10    13378.01    12605.48    542.36 o 
   2   2  10       48.13       59.32     92.97 o 
   3   2  10     7342.35     7067.34    801.36 o 
   4   2  10     1362.49     1633.59    269.45 o 
   5   2  10     3833.85     3452.61    368.90 o 
   6   2  10      237.86      319.45    159.96 o 
   7   2  10     3600.44     3726.54    619.09 o 
   8   2  10       14.43        0.00    169.16 o 
 -11   3  10       87.68      342.29    135.31 o 
 -10   3  10     1469.99     1713.76    370.59 o 
  -9   3  10    12120.16    11821.00    520.77 o 
  -8   3  10     5595.36     5196.63    334.69 o 
  -7   3  10       79.55      133.28     91.29 o 
  -6   3  10     1809.85     1855.89    151.92 o 
  -5   3  10     7747.74     7507.01    257.25 o 
  -4   3  10     4731.17     4549.06    219.28 o 
  -3   3  10      304.60      420.57     90.59 o 
  -2   3  10      488.22      494.20     95.28 o 
  -1   3  10     1894.86     1487.71    179.36 o 
   0   3  10     2281.26     2100.56    208.50 o 
   1   3  10     2599.99     2576.05    277.45 o 
   2   3  10     1148.73      986.43    203.52 o 
   3   3  10      825.13     1074.57    218.05 o 
   4   3  10     2635.28     2643.46    319.45 o 
   5   3  10     6547.36     6036.27    365.46 o 
   6   3  10      209.17      299.89    177.40 o 
   7   3  10     1650.94     1709.81    347.91 o 
 -11   4  10       34.31      139.16    111.94 o 
 -10   4  10     3897.58     3606.49    350.67 o 
  -9   4  10        5.63       71.46     93.06 o 
  -8   4  10     4008.01     4121.36    332.73 o 
  -7   4  10       44.80       87.09     75.63 o 
  -6   4  10     8775.52     8214.37    329.56 o 
  -5   4  10     3571.41     3522.10    189.44 o 
  -4   4  10     1707.42     1567.14    209.18 o 
  -3   4  10        6.14        0.00     39.89 o 
  -2   4  10    23652.85    24028.98    483.90 o 
  -1   4  10      410.58      337.22     84.82 o 
   0   4  10      299.08      297.50     82.08 o 
   1   4  10      345.87      345.67     93.13 o 
   2   4  10    14346.64    14616.69    504.57 o 
   3   4  10      106.06      164.90     78.18 o 
   4   4  10       78.11       97.13     78.60 o 
   5   4  10       37.57       57.57     95.58 o 
   6   4  10     6661.04     6323.80    419.43 o 
   7   4  10      163.69      189.85    149.01 o 
 -10   5  10     1563.77     1714.06    265.83 o 
  -9   5  10     1637.93     1558.47    249.44 o 
  -8   5  10     2132.54     2436.59    279.04 o 
  -7   5  10      557.78      675.24    136.35 o 
  -6   5  10     5343.24     5364.48    279.36 o 
  -5   5  10     2147.83     2376.04    232.77 o 
  -4   5  10     5701.54     5648.75    256.43 o 
  -3   5  10     4633.21     4511.05    226.65 o 
  -2   5  10     2597.55     2549.52    184.87 o 
  -1   5  10     4711.98     4385.10    231.76 o 
   0   5  10    14424.88    13319.96    407.17 o 
   1   5  10      738.18      680.30    126.78 o 
   2   5  10       63.27      123.97     61.82 o 
   3   5  10     1638.63     1546.01    188.10 o 
   4   5  10    11881.34    11378.60    429.01 o 
   5   5  10      557.63      572.23    159.11 o 
   6   5  10       73.26      244.78    120.50 o 
   7   5  10      546.42      718.36    216.81 o 
 -10   6  10      406.48      472.79    165.78 o 
  -9   6  10      703.27      738.75    196.89 o 
  -8   6  10       57.08       87.66     92.59 o 
  -7   6  10    10094.33    10046.64    403.05 o 
  -6   6  10      440.46      550.06    146.24 o 
  -5   6  10       14.54       51.35     81.96 o 
  -4   6  10      899.62     1167.97    179.48 o 
  -3   6  10     7940.14     7940.99    409.96 o 
  -2   6  10      611.12      608.74    116.04 o 
  -1   6  10     1042.87     1086.41    149.09 o 
   0   6  10       86.42       19.59     61.20 o 
   1   6  10     4580.57     4005.54    221.03 o 
   2   6  10       26.59       56.86     57.64 o 
   3   6  10     4014.08     4084.66    250.81 o 
   4   6  10       99.37      143.06    100.00 o 
   5   6  10     3120.78     3028.97    328.20 o 
   6   6  10        4.85       16.84    100.31 o 
  -9   7  10     3780.85     3167.14    340.07 o 
  -8   7  10     1495.33     1283.85    224.98 o 
  -7   7  10      211.85      326.58    133.76 o 
  -6   7  10      974.18     1231.01    208.39 o 
  -5   7  10     5846.26     5996.92    455.96 o 
  -4   7  10     6094.47     5928.25    444.51 o 
  -3   7  10     4037.87     4245.68    387.52 o 
  -2   7  10      765.95      935.75    170.59 o 
  -1   7  10     6400.95     6224.35    296.86 o 
   0   7  10     6122.29     6328.23    306.53 o 
   1   7  10     2183.17     2345.53    199.33 o 
   2   7  10      172.69      236.00     84.86 o 
   3   7  10     2656.34     2761.11    261.27 o 
   4   7  10     1091.38     1143.58    211.42 o 
   5   7  10      951.54      973.18    196.16 o 
  -8   8  10     3798.73     3777.38    364.98 o 
  -7   8  10     1068.81     1129.91    285.10 o 
  -6   8  10     5680.46     5985.62    489.00 o 
  -5   8  10      636.15      679.85    218.65 o 
  -4   8  10     1598.55     1800.37    314.47 o 
  -3   8  10       84.55       80.42    118.76 o 
  -2   8  10    11515.30    10856.07    606.63 o 
  -1   8  10        2.03       42.32     72.92 o 
   0   8  10       17.19      154.83     72.94 o 
   1   8  10      320.05      301.95     94.43 o 
   2   8  10     8479.07     8311.93    390.33 o 
   3   8  10      608.34      592.43    142.06 o 
   4   8  10      234.44      365.52    109.35 o 
   5   8  10       20.56      199.82     91.34 o 
  -7   9  10      343.43      431.00    220.25 o 
  -6   9  10     1894.42     1875.09    358.73 o 
  -5   9  10     1191.81     1123.36    286.35 o 
  -4   9  10     5582.83     5932.78    493.37 o 
  -3   9  10      212.98      231.55    164.62 o 
  -2   9  10      546.89      433.14    185.61 o 
  -1   9  10      375.77      179.97    149.00 o 
   0   9  10     6594.31     6043.13    292.87 o 
   1   9  10      412.17      694.40    145.37 o 
   2   9  10       10.26      128.76     85.00 o 
   3   9  10      116.95      305.14    106.49 o 
  -5  10  10      453.91      454.23    224.98 o 
  -4  10  10       83.49      242.61    192.39 o 
  -3  10  10     5581.22     5586.56    515.02 o 
  -2  10  10      713.94      500.87    217.89 o 
  -1  10  10     1177.44     1731.33    317.85 o 
   0  10  10      192.21      302.71    153.41 o 
   1  10  10     5767.04     6243.78    353.56 o 
   2  10  10      954.70     1028.63    172.79 o 
 -11   0  11       11.13      121.45    230.28 o 
  -9   0  11    15605.07    14844.00    675.76 o 
  -7   0  11      958.45     1210.22    228.24 o 
  -5   0  11    21808.68    19565.89    676.22 o 
  -3   0  11     3816.69     3654.17    291.13 o 
   1   0  11     1048.02     1251.00    324.27 o 
   3   0  11     4979.42     4984.15    547.94 o 
   5   0  11     5316.97     4853.08    588.22 o 
   7   0  11     1699.79     1395.10    424.48 o 
 -11   1  11     5070.95     5222.35    537.07 o 
 -10   1  11     1116.16      843.81    187.02 o 
  -9   1  11      729.52      651.13    154.25 o 
  -8   1  11     3722.35     3826.66    252.76 o 
  -7   1  11    12202.85    12149.63    402.99 o 
  -6   1  11     3360.19     3383.43    225.10 o 
  -5   1  11       11.60       75.62     51.84 o 
  -4   1  11     4947.12     4363.87    196.22 o 
  -3   1  11     4259.53     4054.66    210.76 o 
  -1   1  11     5539.22     4797.55    342.03 o 
   0   1  11     5688.89     5406.69    371.82 o 
   1   1  11     5302.63     4994.52    365.04 o 
   2   1  11     6841.30     6476.79    526.09 o 
   3   1  11     5919.21     5730.00    416.00 o 
   4   1  11      621.91      591.88    184.50 o 
   5   1  11     2658.76     2603.80    345.29 o 
   6   1  11     3830.98     4433.76    550.74 o 
   7   1  11     2190.36     2143.99    362.03 o 
 -11   2  11        2.47      137.39    123.07 o 
 -10   2  11     4141.59     4358.73    367.48 o 
  -9   2  11      162.25      168.95    106.59 o 
  -8   2  11     5086.42     4543.54    327.08 o 
  -7   2  11        6.03       51.15     66.91 o 
  -6   2  11     6818.94     6833.48    294.13 o 
  -5   2  11      251.94      265.50     71.79 o 
  -4   2  11     5554.88     5147.12    216.09 o 
  -3   2  11        4.84       10.18     52.83 o 
  -2   2  11     1589.24     1545.12    184.79 o 
  -1   2  11       91.20      134.68    131.07 o 
   0   2  11    12882.44    12497.64    556.42 o 
   1   2  11        0.02        9.14     79.05 o 
   2   2  11      369.35      375.43    144.72 o 
   3   2  11        6.91       29.71     97.77 o 
   4   2  11    11634.85    12333.25    621.68 o 
   5   2  11      200.29      196.97    141.67 o 
   6   2  11       28.84       71.82    142.05 o 
   7   2  11       20.52        0.00    221.26 o 
 -11   3  11     2695.01     3293.56    350.72 o 
 -10   3  11     2983.20     3060.05    329.45 o 
  -9   3  11       78.77       92.04    119.27 o 
  -8   3  11     3311.76     3218.26    304.04 o 
  -7   3  11     6270.61     5963.32    352.53 o 
  -6   3  11     5755.38     5838.36    241.92 o 
  -5   3  11      204.56      161.79     64.75 o 
  -4   3  11       24.42       51.04     56.71 o 
  -3   3  11     8109.38     7338.91    342.39 o 
  -2   3  11     6492.49     6181.55    268.56 o 
  -1   3  11      604.67      767.66    145.88 o 
   0   3  11     1084.14     1078.20    185.56 o 
   1   3  11     3655.44     3761.91    324.05 o 
   2   3  11     3511.83     3662.47    354.75 o 
   3   3  11     1213.04      965.26    223.03 o 
   4   3  11      669.56      639.64    194.15 o 
   5   3  11     1938.16     1926.05    314.76 o 
   6   3  11     3202.42     2812.70    407.56 o 
   7   3  11     1766.13     1690.83    366.14 o 
 -10   4  11      182.81      330.73    133.87 o 
  -9   4  11     9439.21     9514.99    487.01 o 
  -8   4  11      488.57      525.91    147.83 o 
  -7   4  11      333.02      438.88    130.55 o 
  -6   4  11       87.44       89.01     79.07 o 
  -5   4  11    12260.71    12224.53    380.66 o 
  -4   4  11       86.17      147.58     72.73 o 
  -3   4  11      647.23      645.52    117.17 o 
  -2   4  11        2.89       58.91     53.17 o 
  -1   4  11    11537.55    11591.44    374.39 o 
   0   4  11       22.46       75.83     60.49 o 
   1   4  11     5098.91     4909.43    264.12 o 
   2   4  11      102.26      163.13     94.92 o 
   3   4  11     6683.41     6860.13    378.54 o 
   4   4  11      800.49      837.82    183.81 o 
   5   4  11     4202.90     4617.51    467.72 o 
   6   4  11        6.90       61.50    113.97 o 
 -10   5  11      594.38      798.47    235.77 o 
  -9   5  11       35.28       74.29    102.91 o 
  -8   5  11     2027.88     1978.78    265.39 o 
  -7   5  11     6869.37     6270.25    319.03 o 
  -6   5  11     1287.18     1213.66    196.12 o 
  -5   5  11      659.02      733.56    157.33 o 
  -4   5  11     2522.97     2398.14    196.13 o 
  -3   5  11    12771.80    13011.48    390.97 o 
  -2   5  11     3346.70     3612.20    218.75 o 
  -1   5  11      522.80      533.20    111.41 o 
   0   5  11      224.74      329.27     95.23 o 
   1   5  11     9564.95     9624.77    374.41 o 
   2   5  11     4698.14     4366.11    309.97 o 
   3   5  11     2287.32     2343.10    264.13 o 
   4   5  11        0.53       70.30     87.59 o 
   5   5  11     2385.07     2167.14    297.18 o 
   6   5  11     3904.22     4301.04    403.17 o 
  -9   6  11      614.49      719.55    186.51 o 
  -8   6  11     4012.01     4636.11    378.84 o 
  -7   6  11      104.31      136.76    102.89 o 
  -6   6  11     4465.72     4152.08    314.39 o 
  -5   6  11      960.74     1052.90    186.27 o 
  -4   6  11    10526.67    10264.73    566.15 o 
  -3   6  11       31.15      142.34     96.26 o 
  -2   6  11     3124.67     3188.35    276.36 o 
  -1   6  11      187.87      157.91     79.71 o 
   0   6  11    12287.02    11707.93    412.54 o 
   1   6  11      210.59      161.34     89.12 o 
   2   6  11      619.42      531.03    127.00 o 
   3   6  11       97.42      150.06     88.14 o 
   4   6  11     4620.74     4657.39    384.62 o 
   5   6  11      266.18      504.16    134.75 o 
  -9   7  11       23.79      194.87    113.49 o 
  -8   7  11     1178.17     1573.97    250.93 o 
  -7   7  11     3395.52     3606.13    333.19 o 
  -6   7  11     3146.58     2817.22    378.73 o 
  -5   7  11        1.64        0.00    107.13 o 
  -4   7  11     1207.04     1053.47    249.40 o 
  -3   7  11     5078.19     5004.07    422.13 o 
  -2   7  11     3373.12     3378.73    293.71 o 
  -1   7  11       62.08       66.22     78.09 o 
   0   7  11       63.73       82.78     78.44 o 
   1   7  11     3929.60     3885.81    279.36 o 
   2   7  11     3646.68     4300.39    266.05 o 
   3   7  11      630.31      735.53    147.95 o 
   4   7  11       33.46      244.20    113.24 o 
   5   7  11     1085.84     1213.14    214.25 o 
  -8   8  11       10.78       97.64    147.58 o 
  -7   8  11       50.98       66.77    155.70 o 
  -6   8  11      471.38      586.03    217.17 o 
  -5   8  11     6655.24     6840.54    533.61 o 
  -4   8  11      169.65      230.79    153.10 o 
  -3   8  11     1248.70     1154.26    268.47 o 
  -2   8  11      313.12      541.67    196.59 o 
  -1   8  11     7188.37     7735.92    420.12 o 
   0   8  11     1461.11     1334.40    188.23 o 
   1   8  11     1698.08     1788.36    193.90 o 
   2   8  11       40.62      289.70    106.92 o 
   3   8  11     3005.53     2638.29    270.48 o 
   4   8  11      377.79      576.62    195.43 o 
  -6   9  11     1555.77     2027.84    384.73 o 
  -5   9  11      159.02      242.30    177.75 o 
  -4   9  11      142.61      159.47    151.73 o 
  -3   9  11     3754.08     3271.75    420.47 o 
  -2   9  11     2246.49     2252.70    365.87 o 
  -1   9  11      736.34      830.87    248.24 o 
   0   9  11      255.25      381.87    114.12 o 
   1   9  11     2429.04     2296.84    248.77 o 
   2   9  11      762.98      767.16    148.85 o 
  -4  10  11     2846.72     2695.45    425.42 o 
  -3  10  11       96.20       80.76    161.12 o 
  -2  10  11     1284.94     1094.87    292.64 o 
  -1  10  11      140.56        0.00    137.61 o 
   0  10  11     5636.85     6329.54    736.73 o 
 -10   0  12     2307.63     2892.01    581.21 o 
  -8   0  12    12188.07    12787.93    621.90 o 
  -6   0  12     9301.63     8527.06    481.82 o 
  -4   0  12     8437.25     7993.49    447.59 o 
  -2   0  12    11985.34    10904.05    746.15 o 
   0   0  12     1697.94     1463.44    351.33 o 
   2   0  12    16215.34    17056.83   1003.68 o 
   4   0  12     3513.67     3737.96    575.39 o 
   6   0  12     6963.68     7281.12    776.41 o 
 -11   1  12      172.58      235.02    159.13 o 
 -10   1  12     1811.71     1598.45    322.65 o 
  -9   1  12     3202.92     3483.16    322.96 o 
  -8   1  12     5243.88     5078.49    283.97 o 
  -7   1  12      358.19      482.60    112.32 o 
  -6   1  12     4897.42     4551.92    254.02 o 
  -5   1  12     6131.00     5555.33    272.88 o 
  -4   1  12     7660.03     7921.97    273.86 o 
  -3   1  12      666.04      730.60    145.22 o 
  -2   1  12     1659.64     1775.04    256.61 o 
  -1   1  12     5524.55     5164.08    449.33 o 
   0   1  12     2271.51     2187.29    288.00 o 
   1   1  12      171.56      108.46    108.24 o 
   2   1  12     1401.95     1780.96    288.36 o 
   3   1  12     4416.28     4635.75    392.15 o 
   4   1  12     1588.38     1375.31    277.10 o 
   5   1  12     1310.57     1557.25    301.46 o 
   6   1  12        1.66        0.00    178.17 o 
 -11   2  12     4065.43     3499.08    460.57 o 
 -10   2  12        9.47       80.75    107.44 o 
  -9   2  12      992.55     1094.52    207.49 o 
  -8   2  12       10.78       68.66     86.30 o 
  -7   2  12    12888.21    12775.51    429.16 o 
  -6   2  12      468.42      592.87    121.42 o 
  -5   2  12     2041.17     2191.64    171.42 o 
  -4   2  12      506.26      393.78     95.70 o 
  -3   2  12    13360.57    12489.25    416.18 o 
  -2   2  12       10.84       45.22     71.24 o 
  -1   2  12      849.75      912.20    200.80 o 
   0   2  12      142.93      175.78    114.41 o 
   1   2  12    13347.09    12824.87   1443.00 o 
   2   2  12      364.08      295.20    145.31 o 
   3   2  12     2669.01     2646.52    351.03 o 
   4   2  12     1104.90     1054.40    258.63 o 
   5   2  12     4968.92     5458.85    461.08 o 
   6   2  12        0.95        0.00    133.23 o 
 -10   3  12     3355.76     3988.74    372.41 o 
  -9   3  12     5257.30     5282.57    377.18 o 
  -8   3  12     1254.99     1122.47    204.00 o 
  -7   3  12       14.39       36.12     87.14 o 
  -6   3  12     1846.18     1955.37    171.41 o 
  -5   3  12     6486.65     6324.51    258.89 o 
  -4   3  12     3283.13     2901.23    210.70 o 
  -3   3  12      378.30      443.48    103.61 o 
  -2   3  12      323.62      382.90    116.36 o 
  -1   3  12     2446.60     2526.71    244.37 o 
   0   3  12     7575.31     7271.40    455.22 o 
   1   3  12     1562.06     1460.66    268.76 o 
   2   3  12      137.81      160.54    120.13 o 
   3   3  12     5216.98     5049.29    418.25 o 
   4   3  12     3198.76     3562.87    398.89 o 
   5   3  12     1097.03     1059.80    271.41 o 
   6   3  12      246.03      369.11    221.46 o 
 -10   4  12     1342.54     1242.79    234.34 o 
  -9   4  12        9.85       28.50     97.35 o 
  -8   4  12     5088.30     4894.08    366.88 o 
  -7   4  12      998.45     1131.96    204.48 o 
  -6   4  12     5732.17     5587.90    289.69 o 
  -5   4  12      583.38      551.40    117.24 o 
  -4   4  12     9613.40     9309.53    342.94 o 
  -3   4  12       47.17      128.40     76.72 o 
  -2   4  12     9066.16     9657.41    347.86 o 
  -1   4  12       16.67       50.36     65.59 o 
   0   4  12     5720.68     6011.29    293.14 o 
   1   4  12        3.34       74.89     76.52 o 
   2   4  12     9350.59     8728.01    428.90 o 
   3   4  12      147.74      184.95    101.87 o 
   4   4  12      467.56      578.62    165.34 o 
   5   4  12        7.33      114.62    156.53 o 
   6   4  12     6684.05     7339.67    686.43 o 
 -10   5  12     3725.20     3884.53    381.44 o 
  -9   5  12     2435.74     2475.02    308.85 o 
  -8   5  12     2051.02     2058.22    274.04 o 
  -7   5  12        4.05       60.19     83.48 o 
  -6   5  12     7642.23     7414.21    389.68 o 
  -5   5  12     2910.82     3058.85    274.73 o 
  -4   5  12     4110.97     3959.52    241.17 o 
  -3   5  12       17.39        0.00     76.98 o 
  -2   5  12     4518.64     4616.41    310.35 o 
  -1   5  12     3820.69     3778.32    248.35 o 
   0   5  12     9915.80     9181.65    370.49 o 
   1   5  12      240.42      299.81     97.53 o 
   2   5  12      862.60     1001.56    187.36 o 
   3   5  12     1828.14     1792.08    248.15 o 
   4   5  12     5010.19     5441.15    484.25 o 
   5   5  12      345.66      464.42    221.96 o 
  -9   6  12      336.35      641.34    179.06 o 
  -8   6  12        4.77      127.21    122.08 o 
  -7   6  12     9120.26     9644.99    511.49 o 
  -6   6  12      523.74      578.55    156.46 o 
  -5   6  12       15.02        0.00    118.86 o 
  -4   6  12      143.40      182.76    140.13 o 
  -3   6  12    11407.80    11190.70    474.44 o 
  -2   6  12       58.59      120.99     97.40 o 
  -1   6  12      374.44      530.43    119.78 o 
   0   6  12      136.49      144.29     82.67 o 
   1   6  12     7278.48     7536.94    355.91 o 
   2   6  12        3.45       37.00     78.38 o 
   3   6  12     1534.38     1683.46    252.20 o 
   4   6  12       36.02      177.88    113.33 o 
   5   6  12     3270.76     3587.14    453.48 o 
  -8   7  12      174.16      297.74    148.08 o 
  -7   7  12        3.64      115.16    145.99 o 
  -6   7  12     1567.04     1561.05    311.28 o 
  -5   7  12     6207.25     6255.24    494.09 o 
  -4   7  12      694.46      944.71    243.79 o 
  -3   7  12       13.07       79.84    113.11 o 
  -2   7  12     3052.72     3368.80    303.56 o 
  -1   7  12     5046.56     5132.89    345.63 o 
   0   7  12     1638.39     1733.02    208.61 o 
   1   7  12      560.22      579.71    133.39 o 
   2   7  12      832.58     1005.14    174.20 o 
   3   7  12     1867.26     2304.13    361.41 o 
   4   7  12     1226.48     1291.18    223.38 o 
  -7   8  12        5.13        2.59    148.99 o 
  -6   8  12     2159.15     1874.08    355.49 o 
  -5   8  12      174.04      251.14    220.06 o 
  -4   8  12     2597.39     3043.11    408.20 o 
  -3   8  12       12.64       59.48    131.90 o 
  -2   8  12     3823.90     3427.34    489.32 o 
  -1   8  12        9.89        0.00     89.86 o 
   0   8  12     2150.41     1990.45    229.47 o 
   1   8  12      267.98      525.86    132.80 o 
   2   8  12     4388.32     4538.75    386.76 o 
   3   8  12      413.28      716.88    141.56 o 
  -6   9  12     2747.60     2989.75    448.85 o 
  -5   9  12     1011.61     1020.35    298.76 o 
  -4   9  12     3728.26     4332.98    488.10 o 
  -3   9  12      424.61      569.96    226.90 o 
  -2   9  12     1962.13     1899.25    354.81 o 
  -1   9  12      794.27      901.19    265.17 o 
   0   9  12     5421.91     5795.48    411.44 o 
   1   9  12      180.98      340.17    122.73 o 
 -11   0  13     1564.58     2165.30    568.38 o 
  -9   0  13     5495.54     6029.33    703.16 o 
  -7   0  13      109.68      198.92    129.93 o 
  -5   0  13    26035.89    25840.65    847.33 o 
  -3   0  13     1140.74     1099.08    315.86 o 
  -1   0  13    11076.33    10030.23    757.97 o 
   1   0  13       13.49        0.00    112.43 o 
   3   0  13     7540.45     6811.75    694.44 o 
   5   0  13     1184.08     1458.63    433.10 o 
 -10   1  13      180.98      293.15    155.49 o 
  -9   1  13     2031.56     2077.16    276.51 o 
  -8   1  13     3499.04     3321.01    312.50 o 
  -7   1  13     6233.63     5582.10    297.31 o 
  -6   1  13     1437.32     1418.74    179.67 o 
  -5   1  13     3042.03     2920.15    231.32 o 
  -4   1  13     9580.41     8825.71    400.25 o 
  -3   1  13     5931.26     5069.87    380.94 o 
  -2   1  13     1612.24     1651.80    264.49 o 
  -1   1  13      743.70      727.86    192.52 o 
   0   1  13     3929.92     3452.41    360.44 o 
   1   1  13     6348.93     6867.33    467.87 o 
   2   1  13     3702.07     3770.02    396.30 o 
   3   1  13     2325.31     2629.75    357.66 o 
   4   1  13      536.65      527.77    201.80 o 
   5   1  13     7099.67     7962.08    614.18 o 
   6   1  13     3178.61     3478.06    452.44 o 
 -10   2  13     5268.95     4962.16    407.33 o 
  -9   2  13      290.06      484.03    144.93 o 
  -8   2  13     1608.18     1388.00    223.61 o 
  -7   2  13      343.73      374.66    110.95 o 
  -6   2  13     7514.84     7047.34    325.99 o 
  -5   2  13      309.73      455.80     97.99 o 
  -4   2  13     4072.90     4073.57    242.59 o 
  -3   2  13       99.18      143.09     75.77 o 
  -2   2  13     4119.42     3553.74    354.08 o 
  -1   2  13      190.94      211.26    132.66 o 
   0   2  13     4497.16     4266.38    368.00 o 
   1   2  13      751.74      999.89    230.96 o 
   2   2  13     2466.68     2423.82    335.66 o 
   3   2  13       26.60        0.00     99.93 o 
   4   2  13     3461.80     3596.37    415.48 o 
   5   2  13        8.59        0.00    125.86 o 
   6   2  13     1144.12     1384.86    327.33 o 
 -10   3  13       89.98      244.25    127.04 o 
  -9   3  13      247.61      278.91    119.38 o 
  -8   3  13     2590.10     2685.24    303.99 o 
  -7   3  13     6508.52     6512.46    386.58 o 
  -6   3  13     4478.44     4417.54    261.45 o 
  -5   3  13      456.26      623.43    125.63 o 
  -4   3  13     9139.01     8956.74    346.15 o 
  -3   3  13     8195.63     8957.92    379.30 o 
  -2   3  13     3215.85     3027.88    273.14 o 
  -1   3  13      136.52      102.96    110.86 o 
   0   3  13     2337.27     2059.05    386.60 o 
   1   3  13     4823.40     4590.71    390.28 o 
   2   3  13     3837.87     3587.71    388.88 o 
   3   3  13       26.82        0.00    105.72 o 
   4   3  13     1595.44     1588.16    313.33 o 
   5   3  13      765.10      656.48    239.54 o 
 -10   4  13      551.55      784.66    189.61 o 
  -9   4  13     5439.19     5710.86    407.30 o 
  -8   4  13      337.17      445.92    148.82 o 
  -7   4  13      635.31      867.01    188.42 o 
  -6   4  13      991.54     1069.54    189.38 o 
  -5   4  13     6238.20     5945.48    291.72 o 
  -4   4  13     1040.58     1199.46    162.82 o 
  -3   4  13      102.53      167.42     82.05 o 
  -2   4  13       88.85      106.60     73.63 o 
  -1   4  13     9068.58     9032.42    602.30 o 
   0   4  13       55.20      140.70     88.80 o 
   1   4  13      947.29     1069.88    186.19 o 
   2   4  13      357.26      370.94    126.26 o 
   3   4  13     9617.02     9924.56    539.12 o 
   4   4  13       72.86      187.69    111.79 o 
   5   4  13      719.18      843.11    243.40 o 
  -9   5  13      432.46      506.51    163.07 o 
  -8   5  13     2886.89     2995.96    326.09 o 
  -7   5  13     5632.35     5645.62    449.57 o 
  -6   5  13      517.62      666.49    165.00 o 
  -5   5  13     1155.22     1155.93    195.44 o 
  -4   5  13      842.45      784.37    163.82 o 
  -3   5  13     8272.91     9058.25    433.09 o 
  -2   5  13     1716.73     1713.29    234.79 o 
  -1   5  13      347.45      456.12    114.01 o 
   0   5  13     1662.90     1525.50    191.61 o 
   1   5  13     5637.78     5285.87    348.84 o 
   2   5  13     3005.28     3245.86    312.86 o 
   3   5  13      705.04      792.64    180.31 o 
   4   5  13      496.22      597.35    184.58 o 
  -9   6  13      377.70      635.77    178.22 o 
  -8   6  13     2198.92     2405.93    366.44 o 
  -7   6  13       68.76      119.92    113.74 o 
  -6   6  13     7746.33     7723.62    626.30 o 
  -5   6  13       88.66        0.00    113.18 o 
  -4   6  13     4527.89     5080.34    446.15 o 
  -3   6  13       30.72        0.00     87.21 o 
  -2   6  13     6773.84     6440.69    383.95 o 
  -1   6  13        4.70       53.46     73.78 o 
   0   6  13     5268.35     5321.89    305.42 o 
   1   6  13      364.31      461.16    126.17 o 
   2   6  13     1899.55     1960.76    263.77 o 
   3   6  13      320.56      535.38    192.58 o 
   4   6  13     2630.99     2625.76    397.58 o 
  -8   7  13     2479.37     2648.90    576.80 o 
  -7   7  13     1420.24     1254.20    433.10 o 
  -6   7  13      582.37      587.21    222.81 o 
  -5   7  13       66.90       61.13    134.91 o 
  -4   7  13     1859.08     1833.92    332.18 o 
  -3   7  13     2380.02     1917.07    331.56 o 
  -2   7  13     1158.80     1643.56    244.35 o 
  -1   7  13       58.52       56.11    101.43 o 
   0   7  13     2220.69     2563.00    251.86 o 
   1   7  13     3457.98     3456.42    289.84 o 
   2   7  13     3000.80     3264.51    342.30 o 
   3   7  13        1.01      117.40     98.74 o 
  -6   8  13       67.12       41.49    167.39 o 
  -5   8  13     5894.49     6189.06    518.21 o 
  -4   8  13      595.42      570.87    232.06 o 
  -3   8  13      214.33      290.38    188.00 o 
  -2   8  13      824.23      985.25    268.62 o 
  -1   8  13     5835.34     6170.85    575.33 o 
   0   8  13       63.65       80.26    111.97 o 
   1   8  13      123.04      172.09    108.11 o 
   2   8  13      133.98      286.44    116.03 o 
  -4   9  13     1290.38     1310.20    319.39 o 
  -3   9  13     5126.99     5045.58    528.33 o 
  -2   9  13      839.67     1065.66    300.22 o 
  -1   9  13      226.56      244.00    191.42 o 
 -10   0  14       93.18      417.27    201.02 o 
  -8   0  14    10836.32    10817.57    612.77 o 
  -6   0  14     2060.85     2233.88    314.13 o 
  -4   0  14    21233.87    18856.76   1060.60 o 
  -2   0  14     8930.53     9422.37    761.78 o 
   0   0  14     4361.63     4082.28    574.99 o 
   2   0  14    11325.89    11078.21    891.25 o 
   4   0  14      821.73     1192.48    429.09 o 
 -10   1  14     4092.34     3773.44    542.83 o 
  -9   1  14     1282.98     1330.70    232.97 o 
  -8   1  14      779.26     1093.00    175.48 o 
  -7   1  14      904.60      860.44    152.96 o 
  -6   1  14     6402.60     6314.77    318.10 o 
  -5   1  14     1963.95     2201.41    218.38 o 
  -4   1  14     4410.91     4179.15    306.84 o 
  -3   1  14      944.42      906.31    218.15 o 
  -2   1  14     6808.63     7050.15    472.75 o 
  -1   1  14     3561.06     3472.57    372.32 o 
   0   1  14      856.42      928.51    222.30 o 
   1   1  14       30.39        0.00    102.13 o 
   2   1  14      656.55      435.14    180.60 o 
   3   1  14     4291.17     4539.38    462.66 o 
   4   1  14      926.85     1023.53    273.33 o 
   5   1  14      119.54       30.83    156.97 o 
 -10   2  14       94.34      329.32    140.50 o 
  -9   2  14     1710.58     2027.54    284.48 o 
  -8   2  14      266.81      472.54    156.79 o 
  -7   2  14     6478.58     6823.93    338.53 o 
  -6   2  14       36.21      148.54     86.64 o 
  -5   2  14     1171.54     1263.78    197.86 o 
  -4   2  14      187.21       81.25     71.55 o 
  -3   2  14    13896.02    13129.18    634.07 o 
  -2   2  14       76.69       32.92    102.39 o 
  -1   2  14     1228.67     1064.44    240.87 o 
   0   2  14      109.08      175.91    126.04 o 
   1   2  14     7079.59     7392.19    506.92 o 
   2   2  14       47.47       64.17    114.13 o 
   3   2  14      184.53       30.58    133.95 o 
   4   2  14       12.31      129.57    146.04 o 
   5   2  14     5783.53     5431.84    541.74 o 
 -10   3  14     2485.27     3060.59    350.16 o 
  -9   3  14     1488.70     1732.15    268.75 o 
  -8   3  14      123.59      195.20    114.73 o 
  -7   3  14      203.28      363.62    132.75 o 
  -6   3  14     2735.83     3095.49    412.69 o 
  -5   3  14     4341.70     4668.38    266.58 o 
  -4   3  14      688.92      736.42    138.61 o 
  -3   3  14       77.69       32.61     80.45 o 
  -2   3  14     2377.08     2178.84    312.92 o 
  -1   3  14     5294.67     5534.56    457.45 o 
   0   3  14     1397.20     1603.79    289.67 o 
   1   3  14        2.69       30.70     86.82 o 
   2   3  14     2641.33     2874.16    378.51 o 
   3   3  14     5034.88     5333.98    481.75 o 
   4   3  14     1463.06     1653.51    333.27 o 
  -9   4  14        5.15      113.44    109.07 o 
  -8   4  14     5968.00     5733.96    400.43 o 
  -7   4  14      302.16      607.94    200.45 o 
  -6   4  14     1638.65     1890.12    323.57 o 
  -5   4  14      257.56      359.57    108.27 o 
  -4   4  14    10794.17    11241.43    407.90 o 
  -3   4  14     1050.23     1318.81    211.28 o 
  -2   4  14     2101.84     2028.66    248.07 o 
  -1   4  14      249.41      319.18    100.14 o 
   0   4  14     8521.85     8309.27    428.11 o 
   1   4  14       27.08      154.45    102.31 o 
   2   4  14     3955.94     4090.55    352.40 o 
   3   4  14      213.94      228.28    117.38 o 
   4   4  14     2064.27     2024.79    294.13 o 
  -9   5  14     1508.93     1999.25    294.16 o 
  -8   5  14      474.30      601.92    199.29 o 
  -7   5  14      967.10      880.97    228.32 o 
  -6   5  14     3914.71     3709.61    323.97 o 
  -5   5  14     3717.58     3942.37    417.27 o 
  -4   5  14     1381.01     1434.53    224.60 o 
  -3   5  14      817.55      684.81    169.58 o 
  -2   5  14     3939.52     3672.48    324.53 o 
  -1   5  14     3292.68     3324.52    264.07 o 
   0   5  14     1470.94     1737.83    210.94 o 
   1   5  14       69.19      126.86    100.73 o 
   2   5  14     1431.15     1560.21    246.30 o 
   3   5  14     2371.65     2656.08    312.86 o 
   4   5  14     1950.76     2234.29    364.09 o 
  -8   6  14       10.31      161.40    135.53 o 
  -7   6  14     5875.76     6379.05    743.74 o 
  -6   6  14       35.24        0.00    124.62 o 
  -5   6  14      778.75      562.05    231.38 o 
  -4   6  14      893.79      852.89    237.13 o 
  -3   6  14     6031.72     6396.18    391.23 o 
  -2   6  14       54.27      148.85    111.15 o 
  -1   6  14      239.96      354.38    138.42 o 
   0   6  14      251.35      424.65    124.13 o 
   1   6  14     8118.08     8567.23    463.64 o 
   2   6  14       15.36      123.49     98.63 o 
   3   6  14      157.77      326.98    151.64 o 
  -7   7  14      501.08      686.55    235.28 o 
  -6   7  14     1929.08     2189.62    367.68 o 
  -5   7  14     4301.32     4349.94    587.22 o 
  -4   7  14       10.05        9.02    129.00 o 
  -3   7  14      606.51      665.97    229.32 o 
  -2   7  14     1238.24     1710.92    258.52 o 
  -1   7  14     3705.84     4103.49    365.30 o 
   0   7  14      750.91      642.53    148.36 o 
   1   7  14       17.47       93.29     91.95 o 
   2   7  14      681.60      833.04    231.13 o 
  -5   8  14       13.10       60.04    174.18 o 
  -4   8  14     3558.02     4129.77    486.53 o 
  -3   8  14        6.82        0.00    136.12 o 
  -2   8  14     1326.59     1326.16    311.44 o 
  -1   8  14        0.74      104.53    122.56 o 
   0   8  14     3849.90     3755.80    372.26 o 
  -9   0  15     4220.06     4986.28    486.04 o 
  -7   0  15     5379.88     5829.68    461.79 o 
  -5   0  15     5799.43     6032.86    452.79 o 
  -3   0  15     1557.90     1944.04    441.92 o 
  -1   0  15     9259.57     7872.75    740.74 o 
   1   0  15        4.49       32.87    169.35 o 
   3   0  15     6365.50     7148.45    782.63 o 
  -9   1  15     1108.82     1411.91    237.20 o 
  -8   1  15     3447.10     3485.57    288.10 o 
  -7   1  15     2011.80     2001.02    228.27 o 
  -6   1  15       38.95      106.31     85.50 o 
  -5   1  15       19.66      100.16     89.78 o 
  -4   1  15     4079.08     3857.61    396.53 o 
  -3   1  15    10246.02    10126.22    579.48 o 
  -2   1  15      661.92      712.97    206.30 o 
  -1   1  15      903.33      880.67    224.35 o 
   0   1  15     2366.80     2338.20    347.81 o 
   1   1  15     5061.02     5576.68    466.51 o 
   2   1  15     1977.45     1864.87    333.44 o 
   3   1  15      397.70      556.36    225.17 o 
   4   1  15      513.14      702.50    252.11 o 
  -9   2  15      155.93      391.89    140.71 o 
  -8   2  15        0.88      141.09    102.45 o 
  -7   2  15      118.62      174.45     89.87 o 
  -6   2  15     5263.92     4780.49    297.36 o 
  -5   2  15      119.89      194.27    102.54 o 
  -4   2  15      750.90      797.63    209.30 o 
  -3   2  15        4.13        0.00    109.94 o 
  -2   2  15    10508.30    10105.45    586.76 o 
  -1   2  15       75.98      103.28    118.43 o 
   0   2  15      596.46      714.61    207.85 o 
   1   2  15       24.48       32.97    107.48 o 
   2   2  15     5049.77     5652.55    487.12 o 
   3   2  15       57.58        0.00    130.54 o 
   4   2  15     1504.31     1550.93    342.28 o 
  -9   3  15     2664.59     3022.39    346.48 o 
  -8   3  15     4186.92     4722.32    401.16 o 
  -7   3  15     3691.70     3839.62    354.74 o 
  -6   3  15       35.53       84.63     99.82 o 
  -5   3  15     1298.43     1439.05    225.78 o 
  -4   3  15     9148.55     9525.03    385.92 o 
  -3   3  15     3770.54     3703.08    399.23 o 
  -2   3  15     1001.50     1123.80    253.64 o 
  -1   3  15      257.37      478.20    181.57 o 
   0   3  15     5218.16     4531.98    451.88 o 
   1   3  15     2623.35     2433.36    360.91 o 
   2   3  15     1280.25     1643.75    367.96 o 
   3   3  15       21.90      166.92    167.21 o 
   4   3  15      286.49      374.65    219.93 o 
  -9   4  15     1703.58     1882.82    281.90 o 
  -8   4  15        0.23      178.58    129.72 o 
  -7   4  15     2373.53     2274.92    351.84 o 
  -6   4  15       75.69      142.27    115.12 o 
  -5   4  15     6395.22     6336.58    326.05 o 
  -4   4  15      381.09      440.92    147.51 o 
  -3   4  15     1873.30     1946.23    259.56 o 
  -2   4  15      120.69      202.80    111.79 o 
  -1   4  15    10172.80    10304.64    479.36 o 
   0   4  15      507.38      563.13    155.07 o 
   1   4  15      997.96     1307.84    223.22 o 
   2   4  15        2.05      173.38    104.74 o 
   3   4  15     7771.04     8312.16    660.46 o 
  -8   5  15     3463.75     3870.83    453.10 o 
  -7   5  15     2441.49     2982.61    398.48 o 
  -6   5  15      461.52      627.50    308.64 o 
  -5   5  15      718.94      776.19    301.53 o 
  -4   5  15     2212.99     2055.77    262.94 o 
  -3   5  15     4314.45     4244.07    354.48 o 
  -2   5  15      690.73      871.43    191.03 o 
  -1   5  15      552.68      780.28    186.46 o 
   0   5  15     1474.04     1766.83    255.75 o 
   1   5  15     3630.16     3741.00    347.57 o 
   2   5  15     1108.16     1476.26    240.80 o 
  -7   6  15        2.63      164.54    170.75 o 
  -6   6  15     7729.04     8920.92    609.05 o 
  -5   6  15      103.02      142.45    149.64 o 
  -4   6  15      643.57      685.77    230.14 o 
  -3   6  15       62.03      297.31    129.84 o 
  -2   6  15     4935.40     5716.92    393.73 o 
  -1   6  15      480.05      763.54    189.87 o 
   0   6  15      743.11      882.71    173.03 o 
   1   6  15      103.59      235.65    123.22 o 
  -6   7  15       91.98       60.78    174.97 o 
  -5   7  15      436.23      404.46    218.42 o 
  -4   7  15     4398.70     4624.29    502.14 o 
  -3   7  15      929.87     1250.24    299.05 o 
  -2   7  15      581.16      904.23    209.95 o 
  -1   7  15       20.92       43.30    111.32 o 
   0   7  15     3456.42     3872.92    381.32 o 
  -8   0  16     6563.79     6536.17    509.76 o 
  -6   0  16       89.20      318.95    157.38 o 
  -4   0  16     7340.39     7735.47    750.76 o 
  -2   0  16     3289.14     3551.78    579.60 o 
   0   0  16    11264.30    13193.60   1013.50 o 
   2   0  16     2292.79     3093.83    609.87 o 
  -9   1  16      775.22     1034.45    208.78 o 
  -8   1  16       76.04      246.74    108.47 o 
  -7   1  16     1797.74     1875.23    232.96 o 
  -6   1  16     5557.81     6318.80    342.16 o 
  -5   1  16     1406.35     1668.41    245.14 o 
  -4   1  16      514.58      742.79    219.20 o 
  -3   1  16      647.18      558.56    195.98 o 
  -2   1  16     5617.81     4857.42    447.72 o 
  -1   1  16     3610.26     3609.26    419.76 o 
   0   1  16      110.16      136.66    129.66 o 
   1   1  16      476.21      440.71    198.03 o 
   2   1  16     2488.96     2202.55    522.49 o 
   3   1  16     2755.51     2741.87    429.54 o 
  -9   2  16     3234.68     3857.14    381.91 o 
  -8   2  16      186.89      431.23    139.12 o 
  -7   2  16     3030.23     3111.32    282.00 o 
  -6   2  16       31.93       95.06    109.45 o 
  -5   2  16     1416.76     1405.46    227.76 o 
  -4   2  16       25.43      123.78    123.07 o 
  -3   2  16     5467.53     5369.31    452.08 o 
  -2   2  16        9.76       33.58    114.56 o 
  -1   2  16     2179.05     2045.77    342.97 o 
   0   2  16      734.40      796.85    230.55 o 
   1   2  16     5179.02     5201.42    482.42 o 
   2   2  16       15.28       64.52    140.81 o 
   3   2  16      895.96      983.41    301.14 o 
  -8   3  16      377.23      499.42    163.31 o 
  -7   3  16     3057.00     3349.50    423.85 o 
  -6   3  16     3097.40     2906.92    310.20 o 
  -5   3  16     2374.66     2605.72    304.48 o 
  -4   3  16      339.06      532.82    182.87 o 
  -3   3  16     1218.15     1407.68    288.82 o 
  -2   3  16     4477.57     4805.79    467.11 o 
  -1   3  16     5503.52     5509.32    488.00 o 
   0   3  16      272.09      255.81    157.83 o 
   1   3  16      860.56     1139.55    410.95 o 
   2   3  16     3335.20     3576.53    478.19 o 
  -8   4  16     9638.53    10849.62    672.67 o 
  -7   4  16       33.27      172.25    138.87 o 
  -6   4  16        7.23       98.04    116.95 o 
  -5   4  16        7.69      157.74    129.46 o 
  -4   4  16     9380.27     9783.72    490.68 o 
  -3   4  16      297.90      291.09    136.04 o 
  -2   4  16      374.35      442.25    184.20 o 
  -1   4  16        4.99       98.13    130.76 o 
   0   4  16     4156.62     4247.90    469.93 o 
   1   4  16      209.71      329.33    134.77 o 
   2   4  16     1208.74     1745.80    272.24 o 
  -7   5  16     1992.19     2635.67    581.81 o 
  -6   5  16     2147.96     2008.37    504.25 o 
  -5   5  16     1848.33     2022.44    350.52 o 
  -4   5  16      519.98      665.04    180.22 o 
  -3   5  16     1932.71     2205.36    292.60 o 
  -2   5  16     3406.99     3851.23    363.46 o 
  -1   5  16     1662.62     1603.81    318.81 o 
   0   5  16      674.67      849.17    193.19 o 
   1   5  16      638.23      764.13    182.31 o 
  -6   6  16       34.31      119.65    165.54 o 
  -5   6  16     1967.60     2164.54    376.93 o 
  -4   6  16      265.67      236.27    187.13 o 
  -3   6  16     5550.38     6104.93    426.91 o 
  -2   6  16        6.81       47.68    123.17 o 
  -1   6  16      592.54      688.21    195.66 o 
   0   6  16      112.14      327.14    175.38 o 
  -7   0  17     9441.63    11275.15    672.58 o 
  -5   0  17     5221.87     4394.53    651.75 o 
  -3   0  17     5209.13     5001.59    684.62 o 
  -1   0  17     7981.91     7596.38    788.04 o 
   1   0  17     1329.74     1250.20    451.54 o 
  -8   1  17     2721.84     2927.08    290.12 o 
  -7   1  17      926.25     1165.60    189.27 o 
  -6   1  17        0.99      147.54    107.71 o 
  -5   1  17      995.23      826.94    239.20 o 
  -4   1  17     1427.57     1194.12    269.21 o 
  -3   1  17     2611.29     2531.01    371.60 o 
  -2   1  17      206.76      266.52    146.63 o 
  -1   1  17     1318.36     1527.87    313.79 o 
   0   1  17     2139.27     2281.00    378.50 o 
   1   1  17     4251.56     4936.09    525.46 o 
   2   1  17      178.71      261.59    207.29 o 
  -8   2  17      768.33      972.62    198.36 o 
  -7   2  17      102.63      351.22    134.08 o 
  -6   2  17     5971.91     6521.55    425.07 o 
  -5   2  17      115.42       97.38    124.75 o 
  -4   2  17      531.74      587.19    200.17 o 
  -3   2  17      261.46      239.30    148.51 o 
  -2   2  17     7339.24     7715.80    563.07 o 
  -1   2  17       82.29      153.03    136.19 o 
   0   2  17       69.02      174.17    143.06 o 
   1   2  17       32.07      262.07    147.19 o 
  -7   3  17      881.06     1111.64    268.99 o 
  -6   3  17      474.26      768.47    182.64 o 
  -5   3  17     3154.91     3521.36    339.68 o 
  -4   3  17     3030.66     3383.04    419.33 o 
  -3   3  17     1055.96     1193.77    280.40 o 
  -2   3  17        7.69       88.62    128.34 o 
  -1   3  17     1343.00     1408.64    307.25 o 
   0   3  17     3304.95     3319.50    437.02 o 
   1   3  17      746.60      884.05    256.76 o 
  -6   4  17        0.90      324.07    178.57 o 
  -5   4  17     2447.20     2800.36    390.66 o 
  -4   4  17       11.21        9.79    107.30 o 
  -3   4  17     2444.08     2404.83    641.53 o 
  -2   4  17       92.86      171.72    149.33 o 
  -1   4  17     5684.45     6657.94    540.94 o 
   0   4  17      124.75      329.28    135.96 o 
  -5   5  17     1080.87      781.82    372.17 o 
  -4   5  17     2486.38     2704.27    326.12 o 
  -3   5  17     1945.96     1654.92    273.70 o 
  -2   5  17      378.71      768.20    240.65 o 
  -1   5  17      667.64      727.66    231.20 o 
  -6   0  18      120.28      564.57    271.56 o 
  -4   0  18     4174.67     5131.26    712.88 o 
  -2   0  18       19.69      305.63    218.65 o 
   0   0  18     5057.65     5854.16    814.89 o 
  -7   1  18     2277.15     2745.66    326.55 o 
  -6   1  18     2771.86     2923.58    411.26 o 
  -5   1  18     1671.71     1923.61    341.99 o 
  -4   1  18      191.49      212.81    148.76 o 
  -3   1  18     1665.72     1669.48    328.64 o 
  -2   1  18     3115.13     3027.31    418.70 o 
  -1   1  18     1845.74     1607.09    340.35 o 
   0   1  18       64.96      280.65    204.73 o 
  -6   2  18       78.34      345.64    134.47 o 
  -5   2  18     4346.10     5278.96    494.55 o 
  -4   2  18       12.11      203.50    145.59 o 
  -3   2  18      977.51     1102.58    262.68 o 
  -2   2  18       32.04      117.93    153.45 o 
  -1   2  18     2656.71     3317.83    451.17 o 
   0   2  18        1.24      203.72    149.69 o 
  -6   3  18     3180.07     3618.27    357.01 o 
  -5   3  18     1458.56     1487.89    303.21 o 
  -4   3  18     1021.72     1082.95    269.42 o 
  -3   3  18     3279.42     3325.64    442.99 o 
  -2   3  18     3615.85     3793.67    471.46 o 
  -1   3  18     2147.16     2630.83    414.90 o 
  -4   4  18     3690.59     3217.43    520.68 o 
  -3   4  18       26.26      191.77    157.80 o 
  -3   0  19     4494.90     4896.77    744.15 o 
                                                 
